# Supplementary material for: Uncertainty Propagation and Input Sensitivity in Life Cycle Assessment: An Application to Phase Change Materials
Source: ACS Sustain Resour Manag. 2025 Aug 18;2(8):1593–604. doi: 10.1021/acssusresmgt.5c00298 (PMC12403139; doi:10.1021/acssusresmgt.5c00298)
Supplement: Supplementary file 2 [file rm5c00298_si_002.xlsx]

## Sheet: Hoja1
Uncertainty propagation and input sensitivity in life cycle assessment: an application to phase change materials Humberto Santos*, Silvia Guillen-Lambea aAragón Institute for Engineering Research (I3A), Thermal Engineering and Energy Systems Group, University of Zaragoza, Agustín de Betancourt Building, C/María de Luna 3, 50018, Zaragoza, Spain *Email: hdasilva@unizar.es
Tool for sampling with Monte Carlo
	Parameter information
	min	8.1	Enter the minimum value of your data								Procedure for assessing the function appropriateness
	most	10.469	Enter the known value of the data								1	At the end of each column check the maximun and minimun
	max	11.35	Enter the maximum value of the data								2	Check the average
	lower	2.369	This is calculated for the Triangular distribution function								3	Check the standard deviation
	higher	0.881	This is calculated for the Triangular distribution function								Exclude functions that deliver negative values for max and min
	range	3.25									Selec the function with lowest spreadability and lower relative error
	Alpha	3.91569	This is calculated for the Beta Pert distribution function
	Beta	2.08431	This is calculated for the Beta Pert distribution function
	SD	2	In case the standard deviation is known, Normal and Lognormal distributions can be checked
	LN (most)	2.34842	This is calculated for the LOGNORMAL distribution function
	LN (SD)	0.693147	This is calculated for the LOGNORMAL distribution function
	Sampling	10000	Default sampling
Sample	Comul	Rand Triang	Beta Pert	Normal	Lognormal	Enter another function
1	0.414555	9.88655	10.1364	9.24113	38.3476
2	0.0698048	8.83311	9.27229	11.9542	21.1009
3	0.819649	10.6314	10.7967	11.6798	4.234
4	0.704581	10.4291	10.6039	7.70811	3.30632
5	0.143302	9.15039	9.54797	11.6997	3.98363
6	0.594906	10.2402	10.4305	11.2175	24.2967
7	0.188069	9.30332	9.67307	11.3114	10.9076
8	0.943553	10.948	11.0578	14.1117	28.7814
9	0.987698	11.1623	11.2159	9.85971	26.5473
10	0.0464547	8.69805	9.14397	10.441	14.9231
11	0.295124	9.60739	9.915	8.80234	67.1793
12	0.786044	10.5673	10.7381	9.00238	16.1357
13	0.493124	10.0485	10.268	7.96153	11.4681
14	0.182599	9.2857	9.65882	11.7621	5.05882
15	0.728813	10.4688	10.643	10.8677	11.884
16	0.491944	10.0462	10.2661	7.53911	3.20278
17	0.176085	9.26435	9.64151	8.94549	14.4528
18	0.820755	10.6336	10.7987	9.11991	5.22703
19	0.689835	10.4046	10.5804	12.7868	7.96072
20	0.701346	10.4238	10.5988	10.2502	9.16591
21	0.759027	10.5194	10.6926	10.7908	6.2122
22	0.809834	10.6121	10.7793	12.3932	14.9304
23	0.100902	8.9814	9.40464	11.0881	19.2255
24	0.941318	10.9401	11.0518	10.6392	9.72357
25	0.339312	9.71631	10.001	9.26936	8.98845
26	0.760753	10.5223	10.6955	11.7047	19.5942
27	0.880014	10.7639	10.9111	11.8245	10.8391
28	0.455751	9.97322	10.2063	10.8808	30.1228
29	0.703999	10.4281	10.603	11.9381	5.01479
30	0.948141	10.9647	11.0706	10.3573	10.3095
31	0.882321	10.7695	10.9158	10.4588	8.71608
32	0.923931	10.8833	11.0077	10.4916	9.91282
33	0.726906	10.4657	10.6399	7.99022	21.8388
34	0.305405	9.63342	9.93555	12.2901	7.70526
35	0.931172	10.9061	11.0255	11.6972	20.1702
36	0.248591	9.48346	9.81703	10.8794	4.23342
37	0.798528	10.5905	10.7596	9.52476	40.8022
38	0.259018	9.51218	9.83977	15.4089	14.7943
39	0.210387	9.37272	9.72886	8.09913	12.6564
40	0.976849	11.0925	11.1656	12.354	7.46281
41	0.851069	10.697	10.8544	11.8751	9.57975
42	0.568835	10.1928	10.3894	10.0886	3.49752
43	0.920227	10.8721	10.9988	8.22103	18.6696
44	0.116842	9.04847	9.46232	10.1367	14.6888
45	0.416845	9.89148	10.1404	8.24774	12.6182
46	0.363667	9.77331	10.0461	11.3795	20.3871
47	0.616864	10.2793	10.4651	12.5397	19.5163
48	0.835763	10.6643	10.8259	7.60214	9.71155
49	0.700015	10.4215	10.5966	10.8589	10.7636
50	0.406897	9.86997	10.1231	8.9168	7.63689
51	0.718807	10.4525	10.6268	11.2251	6.60971
52	0.287349	9.5874	9.89922	8.44182	62.003
53	0.715552	10.4472	10.6216	9.92045	4.54794
54	0.734279	10.4777	10.6519	13.4361	5.11537
55	0.784066	10.5637	10.7347	15.0626	75.5593
56	0.203265	9.351	9.71144	8.87396	15.7463
57	0.247438	9.48025	9.81448	8.94407	4.78483
58	0.375808	9.80101	10.0681	9.48178	8.76594
59	0.608186	10.2639	10.4514	13.2234	15.8879
60	0.76884	10.5364	10.709	10.1165	14.6054
61	0.404028	9.86372	10.1181	8.66343	15.9522
62	0.57436	10.2029	10.3981	9.5269	14.0834
63	0.816842	10.6258	10.7917	11.1278	8.73569
64	0.858998	10.7146	10.8695	9.1404	5.99702
65	0.437169	9.93463	10.1751	8.52215	7.20684
66	0.977993	11.099	11.1703	9.98516	6.60036
67	0.347511	9.73572	10.0164	11.2924	19.5321
68	0.820882	10.6339	10.7989	8.80674	2.20568
69	0.862473	10.7225	10.8762	12.8448	6.60606
70	0.639753	10.3194	10.5011	11.842	6.99059
71	0.62978	10.302	10.4854	5.59178	6.2601
72	0.850043	10.6947	10.8525	10.3784	20.4921
73	0.900819	10.8171	10.9548	11.6037	11.4325
74	0.0559092	8.75609	9.20022	9.82304	5.95683
75	0.715726	10.4475	10.6218	11.9569	3.50742
76	0.998553	11.2856	11.3032	10.262	17.1447
77	0.390584	9.83413	10.0945	13.6958	50.3362
78	0.431373	9.92243	10.1652	12.5205	23.9348
79	0.962385	11.0218	11.1136	9.55259	10.5148
80	0.568401	10.192	10.3887	9.99384	4.03281
81	0.0601001	8.78024	9.22311	7.75193	14.1304
82	0.557243	10.1713	10.371	8.28481	8.09154
83	0.430807	9.92123	10.1643	10.3105	20.6415
84	0.920781	10.8737	11.0001	10.0518	8.35278
85	0.12684	9.08822	9.49598	11.5043	43.001
86	0.979987	11.1106	11.1787	11.5704	41.3149
87	0.178287	9.27161	9.6474	9.09866	3.30046
88	0.89238	10.7949	10.9367	8.69193	16.9911
89	0.0370663	8.63421	9.07979	7.98546	15.6872
90	0.502103	10.0662	10.2826	8.44743	15.6188
91	0.149967	9.17454	9.56796	8.00085	9.31908
92	0.886843	10.7808	10.9251	13.5594	10.7484
93	0.784844	10.5651	10.7361	10.1885	4.1355
94	0.120623	9.0637	9.47525	10.1252	11.7988
95	0.970055	11.0572	11.1397	10.1416	15.2964
96	0.188022	9.30317	9.67295	12.8952	24.2807
97	0.756785	10.5155	10.6889	10.0339	7.78951
98	0.085076	8.90933	9.34125	9.19103	12.0025
99	0.245432	9.47464	9.81003	8.37296	31.0599
100	0.887363	10.7821	10.9262	9.45788	8.84385
101	0.821915	10.6359	10.8008	8.81055	19.1053
102	0.461581	9.98516	10.2161	17.3876	15.3346
103	0.124646	9.07963	9.48874	9.85942	8.30719
104	0.0781428	8.87566	9.31105	13.5144	25.6638
105	0.0515423	8.72995	9.1751	14.0819	13.095
106	0.817028	10.6262	10.792	13.1117	55.8802
107	0.979769	11.1093	11.1778	10.0335	8.19709
108	0.243242	9.4685	9.80516	10.8881	14.8131
109	0.785305	10.566	10.7368	8.90137	59.0341
110	0.49695	10.0561	10.2742	10.6777	5.80045
111	0.186907	9.2996	9.67006	13.5672	4.39907
112	0.174673	9.25968	9.63771	13.6233	1.75522
113	0.833525	10.6596	10.8218	10.0255	5.79324
114	0.585011	10.2223	10.4149	11.1153	13.5916
115	0.485913	10.0342	10.2562	11.5309	11.6949
116	0.645458	10.3292	10.5101	7.93273	10.6534
117	0.789223	10.5731	10.7435	11.8935	19.7336
118	0.543055	10.1448	10.3484	11.3124	9.14298
119	0.604696	10.2577	10.4459	12.6486	3.27936
120	0.477484	10.0174	10.2424	11.8175	12.2731
121	0.742193	10.4908	10.6649	9.7455	43.2423
122	0.832472	10.6574	10.8199	7.6059	5.45278
123	0.633515	10.3085	10.4913	8.57083	18.2979
124	0.112882	9.03226	9.44848	9.71506	17.6677
125	0.337691	9.71244	9.99795	8.06319	2.78899
126	0.571091	10.1969	10.3929	8.44358	11.8824
127	0.342498	9.72388	10.007	11.6575	4.4407
128	0.0355159	8.62292	9.06816	12.7589	6.63398
129	0.0120385	8.40445	8.81895	14.3533	33.1313
130	0.493456	10.0492	10.2685	8.89377	12.6785
131	0.333036	9.70129	9.98913	11.5466	14.9106
132	0.272117	9.54744	9.86766	10.0601	8.89781
133	0.935727	10.921	11.0371	10.8926	1.71347
134	0.10994	9.02003	9.438	11.5982	39.2872
135	0.0945955	8.95341	9.38021	9.29673	11.1096
136	0.184068	9.29046	9.66267	10.3836	12.8937
137	0.0782399	8.87614	9.31148	10.4885	20.8214
138	0.266717	9.53301	9.85625	12.2281	17.4443
139	0.622095	10.2885	10.4733	9.05902	5.35651
140	0.530996	10.1219	10.3292	12.8119	19.9484
141	0.150627	9.1769	9.56992	12.7368	7.87831
142	0.491636	10.0456	10.2656	9.92256	15.3783
143	0.179848	9.27673	9.65155	11.3034	10.062
144	0.184005	9.29025	9.66251	13.0879	11.0942
145	0.605663	10.2594	10.4475	10.4643	19.5007
146	0.100458	8.97946	9.40295	11.8574	6.81067
147	0.764129	10.5282	10.7011	8.56528	28.944
148	0.806036	10.6048	10.7727	7.31684	13.4157
149	0.504839	10.0715	10.287	13.1869	9.77155
150	0.300084	9.62001	9.92496	12.6437	9.94865
151	0.0871131	8.91897	9.34982	10.399	28.44
152	0.0108927	8.3896	8.79971	12.3246	11.1591
153	0.659293	10.353	10.5319	8.81137	5.96423
154	0.798055	10.5896	10.7588	10.8703	11.5973
155	0.0689414	8.82856	9.26811	11.4229	8.50597
156	0.535848	10.1312	10.3369	10.1716	25.8261
157	0.926758	10.8921	11.0145	10.714	9.77271
158	0.638933	10.318	10.4998	6.84091	12.1222
159	0.211809	9.37702	9.73229	9.27563	29.1977
160	0.0292466	8.57453	9.01718	12.0406	18.7753
161	0.86248	10.7225	10.8763	6.368	9.22936
162	0.855901	10.7077	10.8636	8.90579	9.85372
163	0.407939	9.87224	10.1249	10.3927	6.22415
164	0.920074	10.8716	10.9985	9.6873	3.06608
165	0.702471	10.4256	10.6006	12.6161	9.61606
166	0.834133	10.6609	10.8229	4.63461	8.11106
167	0.278194	9.56352	9.88036	10.2926	25.9355
168	0.207517	9.36401	9.72188	10.5824	7.88385
169	0.746508	10.4981	10.6719	8.0219	9.13475
170	0.211373	9.3757	9.73124	9.29428	15.3104
171	0.365187	9.7768	10.0489	12.655	10.3427
172	0.529998	10.12	10.3276	9.81644	17.3388
173	0.32445	9.68051	9.97272	8.36413	9.67944
174	0.232001	9.4365	9.77974	10.2609	22.8205
175	0.071412	8.8415	9.27999	10.6757	8.68972
176	0.79584	10.5854	10.7549	13.3116	11.8786
177	0.0165514	8.45698	8.88408	11.5913	6.29574
178	0.437156	9.9346	10.1751	6.38812	6.64695
179	0.497966	10.0581	10.2759	8.01568	36.4713
180	0.230733	9.43284	9.77683	8.58689	12.3197
181	0.807277	10.6072	10.7748	11.8368	6.1702
182	0.31902	9.66723	9.96223	11.862	13.2927
183	0.107853	9.01126	9.43046	6.97244	13.4997
184	0.217781	9.3949	9.74658	9.05676	22.3784
185	0.314578	9.65628	9.95359	8.78169	4.8608
186	0.236192	9.44852	9.78929	8.64803	8.51845
187	0.489671	10.0417	10.2624	9.15634	8.94754
188	0.45942	9.98074	10.2125	10.5049	11.8027
189	0.544623	10.1477	10.3509	13.6866	21.9315
190	0.103397	8.99223	9.41404	11.1937	22.1173
191	0.224793	9.41557	9.76308	8.20175	6.05981
192	0.762196	10.5248	10.6979	12.1718	32.6561
193	0.583239	10.2191	10.4121	10.5983	20.3105
194	0.405472	9.86687	10.1206	11.5221	6.35306
195	0.246781	9.47841	9.81302	13.2687	4.87754
196	0.872593	10.746	10.8961	9.77172	7.64166
197	0.0519186	8.73225	9.17732	10.2958	25.2959
198	0.033045	8.6044	9.04887	12.2719	15.1984
199	0.00177026	8.21675	8.53072	11.4374	21.5375
200	0.167139	9.23439	9.61711	10.6429	4.51764
201	0.778221	10.5531	10.7248	9.9212	5.69652
202	0.87893	10.7612	10.9089	11.4299	11.8945
203	0.779965	10.5563	10.7278	11.2924	11.0691
204	0.196069	9.32865	9.69349	7.73866	11.9679
205	0.752681	10.5085	10.6821	12.4283	14.1172
206	0.490365	10.043	10.2635	7.29191	3.85331
207	0.620362	10.2855	10.4706	9.20293	21.3679
208	0.427462	9.91415	10.1586	9.48707	53.094
209	0.0453785	8.69108	9.13709	8.95076	9.09776
210	0.536317	10.1321	10.3377	13.0133	22.4837
211	0.49298	10.0482	10.2678	12.8402	7.5806
212	0.692985	10.4099	10.5854	11.0517	10.5031
213	0.218529	9.39711	9.74835	9.16344	18.8708
214	0.68457	10.3958	10.572	12.0981	4.29886
215	0.209056	9.36869	9.72563	8.60067	10.2663
216	0.347216	9.73502	10.0158	10.2939	6.09953
217	0.575534	10.205	10.4	7.43028	7.37808
218	0.573724	10.2017	10.3971	11.929	11.4816
219	0.540392	10.1398	10.3442	15.2087	3.90333
220	0.509355	10.0803	10.2943	15.3406	3.59718
221	0.0371584	8.63488	9.08047	9.22336	15.2881
222	0.830582	10.6535	10.8164	9.79535	8.60815
223	0.0892828	8.9291	9.3588	10.2431	10.2752
224	0.157678	9.20182	9.59043	9.65236	10.4104
225	0.332355	9.69965	9.98784	11.8409	8.97778
226	0.511686	10.0848	10.2981	5.10747	11.1226
227	0.0291784	8.57397	9.01658	10.6094	7.98251
228	0.227587	9.42372	9.76957	11.263	13.2893
229	0.334439	9.70466	9.99179	8.89827	7.27038
230	0.147163	9.16445	9.55962	11.194	7.42237
231	0.401037	9.85718	10.1129	8.6593	4.945
232	0.667221	10.3665	10.5445	9.41234	28.5797
233	0.194753	9.32452	9.69016	10.6024	21.0924
234	0.315394	9.6583	9.95518	7.12127	12.6313
235	0.112213	9.02949	9.44611	9.56893	9.28835
236	0.691394	10.4072	10.5829	7.99494	6.85045
237	0.822174	10.6364	10.8012	9.86244	2.27924
238	0.719662	10.4539	10.6282	11.4015	2.8354
239	0.541904	10.1426	10.3466	9.17837	26.116
240	0.0990225	8.97315	9.39747	7.52361	14.6224
241	0.465936	9.99403	10.2233	11.776	13.4908
242	0.386132	9.82422	10.0866	9.31841	19.8981
243	0.895908	10.8041	10.9442	8.85572	19.9936
244	0.964866	11.0328	11.1218	4.8876	6.05584
245	0.786841	10.5688	10.7395	13.3947	12.8294
246	0.66888	10.3693	10.5471	12.0422	5.15763
247	0.351489	9.74505	10.0237	9.72697	11.2172
248	0.621188	10.2869	10.4719	9.47155	4.02378
249	0.932361	10.9099	11.0285	9.48624	10.1034
250	0.154637	9.19114	9.58166	13.483	5.72423
251	0.374685	9.79847	10.0661	9.35778	9.73308
252	0.739663	10.4866	10.6607	12.8121	40.239
253	0.437704	9.93575	10.176	8.85482	5.77469
254	0.824123	10.6404	10.8047	7.31437	16.5004
255	0.912056	10.8482	10.9798	9.31619	6.44692
256	0.367663	9.78248	10.0534	11.4067	8.96603
257	0.138928	9.13424	9.53453	13.5633	10.1216
258	0.618146	10.2816	10.4671	10.3666	25.2765
259	0.709198	10.4367	10.6113	12.6833	4.0007
260	0.752606	10.5084	10.682	11.1537	14.1811
261	0.861293	10.7198	10.874	8.36233	8.66672
262	0.579214	10.2118	10.4058	10.9875	8.59175
263	0.408133	9.87266	10.1253	12.318	14.4463
264	0.180553	9.27903	9.65342	9.29095	10.8787
265	0.0793899	8.88182	9.31661	14.2064	8.03874
266	0.899108	10.8125	10.9511	8.492	12.9705
267	0.397713	9.84988	10.1071	14.1769	6.90679
268	0.886582	10.7801	10.9246	12.9207	7.31719
269	0.882535	10.7701	10.9162	9.66349	18.2868
270	0.50151	10.065	10.2816	8.03229	10.9121
271	0.0394568	8.65117	9.0971	9.68619	10.5216
272	0.0128241	8.41422	8.8314	10.9643	19.1316
273	0.634475	10.3102	10.4928	12.2615	6.11954
274	0.997127	11.2593	11.2846	10.4815	6.11083
275	0.055998	8.75661	9.20071	8.92922	20.8134
276	0.0101378	8.37938	8.78624	9.07604	21.7189
277	0.719208	10.4532	10.6275	8.47503	19.4471
278	0.261785	9.5197	9.84572	7.79786	10.6519
279	0.438899	9.93826	10.178	12.1259	11.2853
280	0.39414	9.84201	10.1008	12.2945	13.8235
281	0.72841	10.4682	10.6424	12.4841	6.74988
282	0.047811	8.70672	9.15248	10.5443	31.8783
283	0.438836	9.93813	10.1779	12.1215	5.21813
284	0.127846	9.09213	9.49927	11.5573	25.3535
285	0.350107	9.74182	10.0212	7.0183	11.1621
286	0.433842	9.92764	10.1694	8.1103	7.38217
287	0.270965	9.54438	9.86524	12.3144	15.4319
288	0.0867484	8.91725	9.34829	14.7082	25.4766
289	0.710928	10.4396	10.6141	11.968	10.6384
290	0.0762011	8.86596	9.30228	14.3147	6.98423
291	0.570541	10.1959	10.3921	10.0541	6.46366
292	0.0485763	8.71156	9.15722	11.9707	5.40371
293	0.318284	9.66542	9.9608	12.546	41.9118
294	0.228905	9.42755	9.77262	13.1239	5.85583
295	0.296746	9.61153	9.91827	13.2167	14.3174
296	0.628587	10.2999	10.4835	8.6307	11.9818
297	0.361609	9.76857	10.0424	11.9561	25.474
298	0.926409	10.891	11.0137	11.5157	10.3092
299	0.88149	10.7675	10.9141	8.82703	13.0518
300	0.280941	9.57073	9.88605	9.18498	2.6892
301	0.851142	10.6971	10.8545	12.4861	6.48175
302	0.382117	9.81523	10.0794	5.30787	34.3243
303	0.967814	11.0464	11.1318	9.69049	3.88459
304	0.0349974	8.61909	9.06419	14.7653	3.30513
305	0.751785	10.507	10.6806	11.6567	16.8331
306	0.506896	10.0755	10.2904	11.2692	5.88597
307	0.032744	8.6021	9.04645	12.709	12.5525
308	0.862042	10.7215	10.8754	12.611	36.3367
309	0.433231	9.92635	10.1684	8.6392	1.91578
310	0.799288	10.5919	10.7609	11.5502	10.0571
311	0.159805	9.20922	9.59651	10.1733	7.89203
312	0.482233	10.0269	10.2502	8.88505	22.7436
313	0.348262	9.73748	10.0178	10.887	15.8438
314	0.51984	10.1006	10.3113	14.8633	20.7317
315	0.47252	10.0074	10.2342	12.3737	7.34454
316	0.405693	9.86735	10.121	10.3238	39.3013
317	0.450535	9.96247	10.1976	12.882	18.1228
318	0.0663671	8.81483	9.25542	10.3173	14.7395
319	0.47976	10.0219	10.2461	10.8477	1.92734
320	0.903321	10.8239	10.9603	10.5861	17.0966
321	0.715222	10.4466	10.621	10.1035	7.65735
322	0.650471	10.3379	10.518	10.9296	9.79212
323	0.147909	9.16714	9.56185	9.08463	8.34794
324	0.811616	10.6156	10.7825	13.4233	14.5668
325	0.941861	10.942	11.0533	8.76408	4.19728
326	0.127571	9.09106	9.49838	9.41265	37.9621
327	0.932874	10.9116	11.0298	11.204	8.46662
328	0.19309	9.31928	9.68594	6.82617	6.13777
329	0.485882	10.0341	10.2562	14.0477	12.1418
330	0.497634	10.0574	10.2753	11.7391	9.34279
331	0.11586	9.04448	9.45892	13.2434	8.93986
332	0.860412	10.7178	10.8722	9.69978	16.694
333	0.257694	9.50856	9.83691	11.0718	5.6493
334	0.77387	10.5453	10.7175	9.05905	22.9034
335	0.122323	9.07046	9.48099	13.1235	5.54093
336	0.775247	10.5478	10.7198	12.4611	13.4922
337	0.892678	10.7957	10.9373	12.5299	6.09278
338	0.523109	10.1069	10.3165	13.2976	3.56386
339	0.144844	9.15603	9.55265	9.87379	37.6401
340	0.15392	9.18861	9.57957	10.3779	35.7743
341	0.617725	10.2808	10.4665	8.51839	15.7323
342	0.044843	8.68759	9.13362	9.90417	3.38727
343	0.328652	9.69072	9.98078	12.8166	7.0139
344	0.607814	10.2633	10.4509	10.623	12.7352
345	0.255901	9.50365	9.83302	10.3511	8.82672
346	0.348952	9.73911	10.019	15.3517	6.47491
347	0.795089	10.584	10.7536	10.9133	13.1559
348	0.886992	10.7812	10.9254	11.5529	17.6074
349	0.0468761	8.70076	9.14663	11.437	7.08288
350	0.811741	10.6158	10.7827	9.89823	6.72833
351	0.541237	10.1414	10.3455	12.0188	15.0076
352	0.682208	10.3918	10.5682	11.4058	7.60228
353	0.617417	10.2803	10.466	11.6326	5.30889
354	0.698605	10.4192	10.5944	12.3273	14.1078
355	0.913251	10.8516	10.9826	9.70402	4.19666
356	0.0515634	8.73008	9.17523	10.1369	9.13267
357	0.345986	9.73213	10.0135	11.2926	17.1737
358	0.642756	10.3246	10.5059	12.8646	18.1523
359	0.200192	9.3415	9.70382	9.80617	10.1243
360	0.494597	10.0514	10.2704	11.1774	10.3901
361	0.424698	9.90828	10.1539	11.7009	4.98463
362	0.0932581	8.94736	9.3749	11.2935	17.5177
363	0.488853	10.0401	10.261	10.2091	15.6277
364	0.186944	9.29972	9.67016	7.48706	3.65388
365	0.722363	10.4583	10.6326	11.3471	7.17917
366	0.708641	10.4358	10.6104	12.189	14.9528
367	0.287791	9.58855	9.90013	9.46638	5.99364
368	0.950943	10.9752	11.0786	9.05226	9.22941
369	0.709673	10.4375	10.6121	8.91009	19.7756
370	0.806435	10.6055	10.7734	12.2702	10.7264
371	0.685533	10.3974	10.5735	10.3943	7.87237
372	0.814379	10.621	10.7873	11.5155	57.0304
373	0.8372	10.6673	10.8285	9.53535	21.4378
374	0.895747	10.8036	10.9439	9.94909	5.29487
375	0.558903	10.1744	10.3736	12.454	11.183
376	0.836352	10.6655	10.827	9.7777	15.6733
377	0.258333	9.51031	9.83829	11.0176	19.9556
378	0.32002	9.66969	9.96417	12.6172	123.841
379	0.0774715	8.87232	9.30803	8.33693	62.708
380	0.995081	11.2313	11.2648	11.0239	15.4531
381	0.598024	10.2458	10.4354	7.95493	12.6704
382	0.966463	11.0401	11.1272	13.6685	7.91446
383	0.464257	9.99062	10.2205	11.1869	3.80185
384	0.150505	9.17647	9.56956	11.3443	12.524
385	0.595864	10.2419	10.432	12.0795	9.62586
386	0.658217	10.3512	10.5302	9.13101	11.838
387	0.549179	10.1563	10.3582	11.6972	8.82061
388	0.237302	9.45168	9.79181	11.8983	2.20169
389	0.257427	9.50783	9.83633	8.9439	10.3669
390	0.321762	9.67395	9.96754	10.6825	5.68525
391	0.434048	9.92807	10.1698	9.1362	7.66084
392	0.161873	9.21638	9.60238	11.4345	4.59798
393	0.0895176	8.93019	9.35976	11.7302	14.5938
394	0.744086	10.494	10.668	7.76706	4.39678
395	0.444317	9.94957	10.1872	10.0351	11.634
396	0.540265	10.1395	10.344	11.2266	19.9002
397	0.052299	8.73456	9.17956	9.96843	24.7017
398	0.791267	10.5769	10.7471	10.2497	11.2691
399	0.575313	10.2046	10.3996	10.1886	19.815
400	0.422961	9.90457	10.1509	12.361	22.8075
401	0.140284	9.13927	9.53873	9.51049	14.4883
402	0.805755	10.6042	10.7722	12.5803	31.2925
403	0.875368	10.7526	10.9017	11.7887	21.1503
404	0.021021	8.5023	8.93719	8.30554	11.5405
405	0.717364	10.4501	10.6245	11.3635	29.5009
406	0.973694	11.0756	11.1532	11.6953	6.78563
407	0.0609929	8.78527	9.22784	9.34604	12.9335
408	0.985224	11.1443	11.203	9.21226	15.6607
409	0.458498	9.97885	10.2109	9.22555	12.6425
410	0.502414	10.0668	10.2831	9.69146	43.1506
411	0.00775691	8.34438	8.73842	11.205	10.9227
412	0.978082	11.0995	11.1707	9.6556	32.3188
413	0.394857	9.84359	10.102	8.56706	26.2564
414	0.512552	10.0865	10.2995	12.4301	13.3312
415	0.150576	9.17672	9.56977	11.6364	6.39212
416	0.142222	9.14642	9.54467	10.0254	46.6929
417	0.84478	10.6833	10.8426	11.4915	11.2147
418	0.572193	10.1989	10.3947	10.2971	5.34846
419	0.124119	9.07756	9.48699	9.18405	9.64349
420	0.767622	10.5343	10.707	10.7365	4.52873
421	0.511141	10.0838	10.2972	10.5553	12.5811
422	0.0729594	8.84949	9.2873	8.69419	8.93569
423	0.559926	10.1763	10.3753	13.2012	6.09539
424	0.120552	9.06341	9.47501	10.7758	39.668
425	0.555496	10.1681	10.3682	8.15636	11.9586
426	0.273484	9.55108	9.87053	8.63495	8.46453
427	0.0960527	8.95996	9.38595	8.95929	4.5256
428	0.0976658	8.96715	9.39223	8.98025	4.16169
429	0.642253	10.3237	10.5051	10.4638	12.6577
430	0.788359	10.5716	10.7421	12.5494	41.0688
431	0.654268	10.3444	10.524	13.2844	5.70757
432	0.218528	9.39711	9.74835	11.6676	2.56751
433	0.805207	10.6032	10.7712	11.4097	27.0993
434	0.0880777	8.92349	9.35383	9.74601	7.29073
435	0.261727	9.51954	9.8456	12.9801	19.9475
436	0.965275	11.0347	11.1231	7.81513	12.6234
437	0.142632	9.14793	9.54593	12.616	30.3573
438	0.19037	9.31066	9.679	10.8399	5.53276
439	0.600051	10.2494	10.4386	10.9647	22.2538
440	0.750487	10.5048	10.6785	11.9059	10.5443
441	0.222073	9.40759	9.75671	11.1622	4.38443
442	0.965385	11.0352	11.1235	11.8009	12.6699
443	0.0468395	8.70052	9.1464	10.0407	19.6168
444	0.574186	10.2026	10.3978	8.66176	11.1207
445	0.22522	9.41683	9.76407	11.5639	13.7131
446	0.224224	9.41391	9.76175	7.15563	8.44191
447	0.987025	11.1573	11.2123	11.9086	6.47681
448	0.758616	10.5187	10.692	13.372	15.4618
449	0.257542	9.50815	9.83658	10.0214	13.5251
450	0.122603	9.07157	9.48193	11.9043	8.35175
451	0.0453749	8.69106	9.13706	10.1827	29.5473
452	0.406753	9.86966	10.1229	11.7137	9.15233
453	0.306189	9.63539	9.9371	9.36554	13.9439
454	0.211925	9.37737	9.73257	6.64896	59.1782
455	0.653374	10.3429	10.5226	12.2108	4.3805
456	0.300864	9.62198	9.92652	11.6395	10.5496
457	0.255984	9.50388	9.83321	9.08478	2.30836
458	0.374846	9.79883	10.0664	11.4762	26.5671
459	0.922169	10.8779	11.0034	11.0588	4.71423
460	0.90347	10.8243	10.9606	10.1279	40.839
461	0.333847	9.70324	9.99067	9.94443	14.1952
462	0.560602	10.1776	10.3763	8.37032	7.29603
463	0.600993	10.2511	10.4401	10.0601	10.5331
464	0.137177	9.1277	9.52908	9.7473	21.4736
465	0.993417	11.2127	11.2517	8.83251	10.4341
466	0.278964	9.56554	9.88196	11.1693	10.2626
467	0.39018	9.83323	10.0938	8.93668	3.61673
468	0.397124	9.84859	10.106	10.6012	8.3794
469	0.877076	10.7567	10.9051	11.6297	5.91829
470	0.979576	11.1082	11.177	9.91335	11.4577
471	0.0740337	8.85499	9.29231	10.38	10.6792
472	0.786573	10.5683	10.739	11.2317	16.8597
473	0.907721	10.836	10.97	7.63816	11.7704
474	0.281599	9.57245	9.88741	11.8854	10.7091
475	0.54784	10.1538	10.3561	8.82628	10.0777
476	0.614032	10.2743	10.4606	15.7046	2.18416
477	0.952062	10.9795	11.0818	8.13295	18.8697
478	0.956593	10.9975	11.0954	13.2053	21.7529
479	0.680368	10.3887	10.5653	10.0542	16.3187
480	0.0455568	8.69224	9.13823	7.73363	7.23795
481	0.481568	10.0255	10.2491	12.8814	31.5568
482	0.00484767	8.29319	8.6628	12.3907	21.6415
483	0.180407	9.27856	9.65304	11.1891	4.47816
484	0.162408	9.21822	9.60389	10.5321	13.8833
485	0.666158	10.3647	10.5428	10.414	8.46741
486	0.413015	9.88323	10.1337	7.70971	14.7227
487	0.450134	9.96164	10.1969	12.7713	16.1754
488	0.933465	10.9135	11.0313	11.4259	9.87247
489	0.487635	10.0376	10.259	13.9015	9.81063
490	0.570146	10.1952	10.3914	11.2945	65.9047
491	0.28147	9.57211	9.88715	13.7015	5.09505
492	0.158859	9.20594	9.59382	9.4052	3.18166
493	0.576037	10.206	10.4008	10.1029	9.32582
494	0.533888	10.1274	10.3338	12.8844	30.9083
495	0.507552	10.0768	10.2914	12.2261	11.1867
496	0.154438	9.19044	9.58108	10.2996	6.88431
497	0.45199	9.96547	10.2001	8.88276	51.1475
498	0.864494	10.7271	10.8802	10.2013	30.3996
499	0.902962	10.8229	10.9595	9.72521	5.04279
500	0.868689	10.7368	10.8884	12.9485	10.7814
501	0.0997051	8.97616	9.40008	9.87268	19.6492
502	0.101349	8.98335	9.40634	12.8721	8.63007
503	0.00519374	8.29997	8.67328	11.7521	6.27097
504	0.445626	9.95229	10.1894	10.8035	15.4537
505	0.666904	10.366	10.544	8.56928	31.5338
506	0.384586	9.82076	10.0838	11.078	8.19542
507	0.0171653	8.46354	8.89193	14.4503	11.6823
508	0.631268	10.3046	10.4878	8.90617	15.6772
509	0.736049	10.4807	10.6548	9.43636	21.1687
510	0.871701	10.7439	10.8944	10.4277	17.9474
511	0.457334	9.97647	10.209	8.11005	26.2541
512	0.516223	10.0936	10.3054	13.1579	52.5745
513	0.675996	10.3814	10.5584	8.34267	2.31912
514	0.91176	10.8474	10.9792	9.36011	42.0301
515	0.417974	9.8939	10.1423	12.1362	10.3307
516	0.0822964	8.896	9.32934	9.24859	5.13145
517	0.995311	11.2341	11.2668	11.7836	8.40605
518	0.589424	10.2303	10.4219	10.5547	6.31891
519	0.59989	10.2491	10.4384	8.04975	5.83933
520	0.545263	10.1489	10.3519	10.5753	7.80464
521	0.927622	10.8948	11.0167	9.24493	2.61879
522	0.554359	10.1659	10.3664	14.2184	12.2274
523	0.445533	9.9521	10.1892	10.4159	20.5239
524	0.622194	10.2887	10.4735	9.61039	7.18334
525	0.114944	9.04074	9.45572	10.8463	8.2352
526	0.014688	8.43628	8.85893	14.8336	21.9279
527	0.870816	10.7418	10.8926	9.00329	11.6076
528	0.313334	9.6532	9.95116	10.3973	11.9062
529	0.191185	9.31325	9.68108	9.93985	10.3106
530	0.143997	9.15293	9.55008	12.8879	4.98945
531	0.555172	10.1675	10.3677	15.2748	8.03881
532	0.287675	9.58825	9.89989	9.29562	10.8143
533	0.971239	11.063	11.144	10.2738	11.1785
534	0.58387	10.2202	10.4131	11.3877	8.84985
535	0.0795701	8.88271	9.31741	10.6702	8.63842
536	0.968428	11.0493	11.134	6.7025	17.5731
537	0.850593	10.6959	10.8535	11.2532	11.7527
538	0.999985	11.3434	11.3448	10.7217	40.0523
539	0.932287	10.9097	11.0283	13.0187	16.8542
540	0.66046	10.355	10.5338	9.94419	8.30147
541	0.156273	9.1969	9.58639	9.07255	28.9299
542	0.840444	10.6741	10.8345	15.7856	39.65
543	0.326511	9.68553	9.97668	9.80159	24.7501
544	0.278249	9.56366	9.88047	13.9208	8.85349
545	0.656132	10.3476	10.5269	10.6205	8.99736
546	0.588713	10.229	10.4208	10.2155	9.62257
547	0.0380982	8.6416	9.08735	10.1485	12.2933
548	0.619835	10.2846	10.4698	12.5178	36.4428
549	0.0184059	8.47645	8.90721	11.9825	5.37157
550	0.191884	9.31547	9.68287	11.2226	8.97966
551	0.898208	10.8101	10.9491	8.6294	8.99318
552	0.886306	10.7794	10.924	7.97266	26.0183
553	0.392667	9.83875	10.0982	11.3853	17.4441
554	0.355908	9.75536	10.0319	8.0344	25.4928
555	0.580755	10.2146	10.4082	9.27899	13.3549
556	0.880488	10.765	10.912	8.26534	15.3087
557	0.360529	9.76607	10.0404	6.68956	2.90184
558	0.409329	9.87525	10.1274	8.88108	18.8179
559	0.652918	10.3421	10.5219	12.8478	19.6651
560	0.75805	10.5177	10.691	9.82164	22.4358
561	0.995416	11.2354	11.2677	12.2996	6.70779
562	0.381069	9.81288	10.0776	11.3574	22.6409
563	0.115272	9.04208	9.45687	8.29381	12.0287
564	0.121686	9.06793	9.47884	9.88086	8.49035
565	0.506598	10.0749	10.2899	14.7511	10.1386
566	0.959846	11.0109	11.1055	11.5768	4.11664
567	0.245985	9.47619	9.81126	11.6259	2.42875
568	0.15282	9.18471	9.57636	12.5214	4.52351
569	0.422428	9.90344	10.15	8.96988	21.4122
570	0.892371	10.7949	10.9367	12.2392	18.3675
571	0.264115	9.526	9.85071	8.08435	46.2604
572	0.81702	10.6262	10.792	8.99083	29.2832
573	0.738797	10.4852	10.6593	7.44414	12.0469
574	0.34424	9.728	10.0103	9.32845	7.0293
575	0.0109303	8.39009	8.80037	8.24853	17.8686
576	0.595942	10.242	10.4322	9.05433	21.8072
577	0.421182	9.90077	10.1478	10.512	4.42539
578	0.253619	9.49738	9.82806	10.7111	16.1599
579	0.0438527	8.68106	9.12714	7.15781	13.84
580	0.64972	10.3366	10.5168	9.36953	3.40515
581	0.0771685	8.8708	9.30667	12.8384	10.5105
582	0.712257	10.4418	10.6163	8.81165	34.1426
583	0.717092	10.4497	10.6241	9.27455	12.77
584	0.534486	10.1286	10.3347	8.74852	13.6903
585	0.756506	10.515	10.6885	10.0307	8.90825
586	0.729335	10.4697	10.6439	7.76826	6.80939
587	0.114371	9.03839	9.45372	7.48444	16.8585
588	0.586326	10.2247	10.417	13.2579	5.13437
589	0.125712	9.08381	9.49227	13.6023	8.01489
590	0.367486	9.78207	10.0531	10.4555	6.43743
591	0.884265	10.7743	10.9198	5.56454	12.6886
592	0.348429	9.73788	10.0181	8.52555	6.73454
593	0.749687	10.5034	10.6772	6.92418	13.6013
594	0.166325	9.23163	9.61485	13.6165	17.2947
595	0.529384	10.1189	10.3266	10.3513	11.9796
596	0.797786	10.5891	10.7583	17.5244	15.1644
597	0.897724	10.8089	10.9481	10.2709	28.2236
598	0.887469	10.7824	10.9264	9.85793	18.2526
599	0.98167	11.1209	11.1862	10.9827	6.0247
600	0.293625	9.60356	9.91198	14.8452	9.44418
601	0.67853	10.3856	10.5624	8.69054	12.8892
602	0.0462143	8.6965	9.14244	12.3252	4.33041
603	0.758911	10.5192	10.6924	11.0143	8.34595
604	0.358037	9.76031	10.0358	11.3167	18.2716
605	0.227106	9.42233	9.76846	9.56124	31.7008
606	0.114063	9.03712	9.45264	10.9614	10.4636
607	0.976025	11.088	11.1623	7.52511	2.96578
608	0.659385	10.3532	10.5321	12.2926	7.73812
609	0.0171403	8.46327	8.89161	11.1687	3.80402
610	0.948669	10.9666	11.0721	7.26391	11.6657
611	0.352965	9.7485	10.0265	14.0613	4.2581
612	0.494094	10.0504	10.2696	9.67855	10.1923
613	0.618863	10.2828	10.4682	9.86601	20.8436
614	0.919915	10.8711	10.9981	11.2489	13.4204
615	0.314573	9.65627	9.95358	11.668	9.36394
616	0.104152	8.99548	9.41685	6.43901	12.013
617	0.620212	10.2852	10.4704	10.3663	18.3195
618	0.0343309	8.61412	9.05902	10.054	10.1376
619	0.234129	9.44261	9.7846	11.8537	13.504
620	0.726799	10.4655	10.6398	13.5286	4.72922
621	0.0785129	8.87749	9.3127	9.43617	7.87415
622	0.114368	9.03837	9.45371	12.758	7.69804
623	0.555216	10.1675	10.3678	10.5054	10.0556
624	0.44581	9.95267	10.1897	9.23355	4.74669
625	0.244019	9.47068	9.80689	10.6132	8.38207
626	0.604286	10.257	10.4453	11.6919	12.4308
627	0.635282	10.3116	10.4941	10.8033	11.9544
628	0.525676	10.1118	10.3206	8.75547	10.0491
629	0.0259886	8.54732	8.98764	9.54462	5.73899
630	0.0501353	8.72129	9.16671	8.84098	48.1351
631	0.937843	10.9281	11.0426	11.0532	17.8154
632	0.0123728	8.40864	8.82432	10.3706	16.7058
633	0.71154	10.4406	10.6151	12.108	11.8533
634	0.133462	9.11369	9.51737	8.35799	26.8167
635	0.282102	9.57376	9.88845	8.05439	2.05879
636	0.586723	10.2254	10.4176	10.497	5.27556
637	0.264994	9.52837	9.85259	7.55821	7.41093
638	0.370639	9.78927	10.0588	12.3428	13.1631
639	0.610573	10.2682	10.4552	9.98865	11.381
640	0.0731572	8.8505	9.28822	15.9879	9.6715
641	0.721097	10.4562	10.6305	10.9311	9.72454
642	0.0745876	8.85781	9.29488	10.3839	10.1975
643	0.754414	10.5114	10.685	7.74305	6.17792
644	0.19723	9.33229	9.69641	11.6249	14.5648
645	0.831659	10.6557	10.8184	12.6025	3.43615
646	0.520669	10.1022	10.3126	12.6237	13.9857
647	0.681233	10.3902	10.5667	12.2314	15.8351
648	0.47024	10.0028	10.2304	11.3558	15.5468
649	0.028837	8.57119	9.01359	11.4605	16.8543
650	0.878209	10.7595	10.9074	8.71012	14.7299
651	0.175818	9.26347	9.64079	11.3692	15.341
652	0.250604	9.48905	9.82146	11.014	32.3822
653	0.303528	9.6287	9.93182	11.6383	3.62778
654	0.508255	10.0782	10.2926	8.45661	9.78766
655	0.405544	9.86703	10.1208	8.83172	1.90117
656	0.427071	9.91332	10.1579	8.83323	7.3213
657	0.932424	10.9101	11.0286	11.592	6.72095
658	0.366308	9.77937	10.0509	7.39226	8.62868
659	0.556931	10.1707	10.3705	9.71053	5.94322
660	0.392914	9.83929	10.0986	7.46253	4.51457
661	0.142774	9.14845	9.54636	7.65964	6.01942
662	0.13551	9.12143	9.52385	12.1066	47.8918
663	0.378708	9.80756	10.0733	13.0115	12.4011
664	0.494786	10.0518	10.2707	9.94099	11.2061
665	0.325259	9.68248	9.97427	10.5291	9.39564
666	0.101126	8.98238	9.40549	10.2085	10.5769
667	0.0388933	8.64722	9.09309	12.6773	13.0018
668	0.937609	10.9273	11.042	10.2984	6.22295
669	0.677812	10.3844	10.5613	10.3217	7.96858
670	0.892804	10.796	10.9376	10.8956	11.4603
671	0.801117	10.5954	10.7641	13.9898	23.1183
672	0.379743	9.80989	10.0752	11.8996	7.55964
673	0.111481	9.02646	9.44351	13.9127	7.66612
674	0.280825	9.57042	9.88581	8.54409	8.45873
675	0.156749	9.19857	9.58776	11.2095	5.7022
676	0.468775	9.99979	10.228	9.96598	17.2462
677	0.917258	10.8633	10.9918	11.9196	5.30722
678	0.0394346	8.65101	9.09694	9.62266	7.96063
679	0.605631	10.2594	10.4474	9.65964	11.7991
680	0.0409274	8.66135	9.10739	14.6948	6.10829
681	0.0630195	8.79656	9.23843	9.99674	8.60243
682	0.691931	10.4081	10.5837	8.75363	4.7694
683	0.334366	9.70448	9.99165	8.45757	8.27676
684	0.696493	10.4157	10.591	9.7838	5.68268
685	0.460933	9.98384	10.215	9.56315	2.40096
686	0.667313	10.3667	10.5446	15.0799	7.56545
687	0.481483	10.0254	10.2489	12.1135	2.43411
688	0.946777	10.9596	11.0667	12.5954	16.871
689	0.358304	9.76092	10.0363	13.9305	6.74458
690	0.645414	10.3292	10.51	9.88975	13.3003
691	0.336644	9.70994	9.99597	12.0142	14.2007
692	0.320134	9.66997	9.96439	12.8483	9.87602
693	0.905495	10.8298	10.9651	7.30378	12.7389
694	0.262012	9.52032	9.84621	9.96662	24.3614
695	0.107372	9.00922	9.42871	9.34422	12.4571
696	0.724297	10.4615	10.6357	14.4675	13.4433
697	0.110307	9.02156	9.43932	10.6262	8.75804
698	0.231196	9.43418	9.77789	9.75568	21.8808
699	0.536721	10.1328	10.3383	10.756	8.64841
700	0.134937	9.11927	9.52205	11.5867	23.9175
701	0.457073	9.97593	10.2086	11.3403	14.8556
702	0.5679	10.191	10.3879	10.4052	7.44748
703	0.714729	10.4458	10.6202	11.0404	16.7837
704	0.669028	10.3696	10.5473	11.2241	2.44336
705	0.881507	10.7675	10.9141	13.3168	4.52469
706	0.545991	10.1503	10.3531	11.9498	9.62529
707	0.0550498	8.75103	9.19538	12.1804	12.4375
708	0.0561905	8.75774	9.20179	7.85957	7.07919
709	0.620934	10.2865	10.4715	11.2187	21.6015
710	0.602478	10.2537	10.4425	7.54076	3.33578
711	0.222336	9.40837	9.75733	10.6485	5.94075
712	0.980355	11.1128	11.1803	9.85494	13.1323
713	0.704935	10.4297	10.6045	13.3291	22.1911
714	0.300983	9.62228	9.92675	9.41813	22.3732
715	0.675324	10.3802	10.5573	13.5078	24.3533
716	0.252027	9.49299	9.82458	10.1259	4.60244
717	0.260134	9.51522	9.84218	10.7604	2.41052
718	0.893762	10.7985	10.9396	10.7317	7.63327
719	0.326773	9.68616	9.97718	13.7549	12.205
720	0.337414	9.71178	9.99742	12.2185	11.6842
721	0.738035	10.4839	10.6581	10.9615	8.84723
722	0.839109	10.6713	10.832	8.28553	10.6384
723	0.86248	10.7225	10.8763	10.2516	8.01864
724	0.612345	10.2713	10.458	8.98238	2.47286
725	0.405186	9.86625	10.1201	12.3504	17.1002
726	0.107807	9.01106	9.43029	9.37433	8.41044
727	0.113147	9.03335	9.44942	12.0612	23.9416
728	0.734861	10.4787	10.6529	10.162	28.3133
729	0.181719	9.28283	9.6565	10.3607	6.82538
730	0.799	10.5914	10.7604	12.4961	4.41653
731	0.329395	9.69251	9.9822	10.4263	17.8179
732	0.416469	9.89067	10.1397	7.59724	5.74397
733	0.567873	10.191	10.3878	8.04879	6.30367
734	0.224962	9.41607	9.76347	10.2344	6.60559
735	0.397412	9.84922	10.1065	6.68388	5.77773
736	0.182859	9.28654	9.6595	14.255	11.0925
737	0.382163	9.81533	10.0795	11.5843	6.42754
738	0.69938	10.4205	10.5956	10.0266	4.13352
739	0.420017	9.89828	10.1458	8.99104	2.73672
740	0.106527	9.00564	9.42562	10.5615	25.8549
741	0.0105568	8.3851	8.79381	11.4937	8.26027
742	0.461103	9.98418	10.2153	13.0623	5.1991
743	0.292959	9.60185	9.91063	10.0449	4.51159
744	0.570102	10.1951	10.3914	12.3186	8.07783
745	0.167887	9.23693	9.61918	7.56664	25.9328
746	0.817986	10.6281	10.7938	8.84443	9.61174
747	0.997227	11.2609	11.2857	7.64574	21.2701
748	0.115162	9.04163	9.45649	8.13286	8.27035
749	0.265513	9.52977	9.85369	11.2006	5.506
750	0.96478	11.0324	11.1215	10.5561	9.80256
751	0.902529	10.8217	10.9585	9.96708	10.7906
752	0.131019	9.10437	9.50956	7.4366	13.856
753	0.677784	10.3844	10.5612	12.2685	9.89525
754	0.396903	9.8481	10.1056	12.0196	4.71337
755	0.471383	10.0051	10.2323	6.39797	14.5983
756	0.814426	10.6211	10.7874	8.60107	10.8613
757	0.257052	9.50681	9.83552	8.62281	8.28954
758	0.59737	10.2446	10.4344	10.0575	11.0862
759	0.278369	9.56398	9.88072	9.87108	37.9797
760	0.780223	10.5567	10.7282	11.5387	4.89379
761	0.194409	9.32344	9.68929	10.9974	7.06223
762	0.849189	10.6929	10.8508	9.90176	5.10526
763	0.37598	9.8014	10.0684	12.045	16.1978
764	0.212199	9.37819	9.73323	9.59226	3.94341
765	0.304363	9.63081	9.93348	8.77613	16.8721
766	0.280573	9.56976	9.88529	12.5746	5.14921
767	0.64304	10.3251	10.5063	9.38833	8.96705
768	0.575389	10.2048	10.3997	10.5874	15.9127
769	0.379056	9.80835	10.074	8.49096	15.4234
770	0.248664	9.48366	9.81719	12.6506	5.165
771	0.21499	9.38657	9.73993	7.96519	10.7764
772	0.46746	9.99713	10.2258	12.0789	9.5737
773	0.912875	10.8505	10.9817	9.19385	14.979
774	0.0855227	8.91146	9.34314	7.39645	15.3935
775	0.181296	9.28146	9.65539	10.9275	17.7062
776	0.0700434	8.83436	9.27344	13.5824	13.6676
777	0.781276	10.5586	10.73	10.5629	20.4081
778	0.238787	9.4559	9.79516	10.186	20.3539
779	0.793456	10.581	10.7508	10.3682	7.58419
780	0.316477	9.66097	9.95729	9.39256	11.6303
781	0.608679	10.2648	10.4522	11.7622	9.89233
782	0.204076	9.35349	9.71344	9.38115	17.0978
783	0.814043	10.6203	10.7867	10.2137	4.60245
784	0.671301	10.3734	10.5509	11.3214	6.61279
785	0.743694	10.4933	10.6673	11.1173	12.8059
786	0.829604	10.6515	10.8146	9.623	8.19004
787	0.354627	9.75238	10.0295	8.42843	14.7018
788	0.837114	10.6671	10.8284	12.9059	4.38023
789	0.769497	10.5376	10.7101	9.80695	4.01967
790	0.346263	9.73278	10.014	9.28605	24.4477
791	0.473334	10.009	10.2355	12.9728	16.6368
792	0.951044	10.9756	11.0789	8.09624	5.19418
793	0.240842	9.46173	9.79979	7.77424	8.23202
794	0.338919	9.71537	10.0003	11.1464	13.1947
795	0.115296	9.04217	9.45695	10.0698	23.776
796	0.523075	10.1068	10.3165	10.3309	11.1679
797	0.325277	9.68253	9.97431	8.52818	7.80399
798	0.868245	10.7358	10.8875	10.652	15.6724
799	0.840245	10.6737	10.8341	12.6678	15.0911
800	0.430449	9.92048	10.1637	11.4547	16.3561
801	0.558187	10.1731	10.3725	7.98841	13.3455
802	0.321247	9.67269	9.96654	11.0804	2.35877
803	0.624349	10.2925	10.4769	12.7907	18.0421
804	0.46253	9.9871	10.2176	4.85788	5.7878
805	0.881055	10.7664	10.9132	9.75694	9.61989
806	0.920278	10.8722	10.9989	10.7147	8.94003
807	0.991739	11.1962	11.24	8.97154	6.18783
808	0.41131	9.87954	10.1308	10.1235	18.0495
809	0.0787879	8.87885	9.31393	10.9749	13.1519
810	0.376301	9.80213	10.069	9.26012	1.40797
811	0.212005	9.37761	9.73276	9.61028	3.26215
812	0.736804	10.4819	10.656	9.98869	12.2415
813	0.0551894	8.75186	9.19617	12.1178	8.98669
814	0.202646	9.34909	9.70991	12.6941	2.18174
815	0.786674	10.5685	10.7392	7.73404	14.6719
816	0.113615	9.03528	9.45107	9.94006	8.20679
817	0.521116	10.103	10.3133	9.83925	18.4305
818	0.614419	10.275	10.4612	10.4096	16.1371
819	0.584964	10.2222	10.4149	10.6765	7.96695
820	0.0448212	8.68744	9.13348	10.6692	4.65068
821	0.180774	9.27976	9.65401	7.73257	16.915
822	0.914852	10.8562	10.9863	12.6959	4.624
823	0.16238	9.21812	9.60381	10.1135	47.9403
824	0.168541	9.23914	9.62098	9.41431	21.0623
825	0.468312	9.99885	10.2272	10.8643	38.5013
826	0.811063	10.6145	10.7815	11.7889	26.9163
827	0.417402	9.89268	10.1413	9.81771	12.1932
828	0.951335	10.9767	11.0797	12.0127	19.2293
829	0.293004	9.60197	9.91072	11.1628	10.7243
830	0.221684	9.40644	9.7558	10.6065	21.4914
831	0.752714	10.5085	10.6822	6.53074	14.7197
832	0.547086	10.1524	10.3549	9.16116	5.71141
833	0.574666	10.2034	10.3986	9.19621	15.3498
834	0.46588	9.99392	10.2232	11.9683	29.3457
835	0.581023	10.2151	10.4086	11.4267	32.8088
836	0.359379	9.76342	10.0383	13.432	10.1353
837	0.716446	10.4486	10.623	9.51063	22.3462
838	0.724537	10.4619	10.6361	9.01169	31.8632
839	0.744768	10.4951	10.6691	9.58852	26.6057
840	0.259242	9.51279	9.84025	12.1574	9.29389
841	0.987434	11.1603	11.2144	8.23593	10.3685
842	0.820332	10.6328	10.7979	11.6225	11.7131
843	0.876711	10.7559	10.9044	11	7.66768
844	0.689054	10.4033	10.5791	9.50166	13.8813
845	0.527977	10.1162	10.3243	9.3765	9.59444
846	0.931	10.9055	11.0251	10.3903	12.4525
847	0.0117557	8.40085	8.81433	10.896	9.02259
848	0.111972	9.02849	9.44526	11.0717	28.4153
849	0.338272	9.71383	9.99904	16.5788	14.5461
850	0.467699	9.99761	10.2262	7.43738	7.56185
851	0.8383	10.6696	10.8305	9.45127	45.9984
852	0.00291569	8.24983	8.59154	12.3371	8.30456
853	0.709614	10.4374	10.612	9.61754	9.76617
854	0.468574	9.99939	10.2277	12.0259	2.71721
855	0.440696	9.94202	10.1811	10.4763	6.45422
856	0.874704	10.751	10.9004	8.8795	6.6462
857	0.211691	9.37666	9.73201	8.19956	5.38312
858	0.649395	10.336	10.5163	5.82369	14.2716
859	0.887054	10.7813	10.9255	6.13165	16.2003
860	0.151979	9.18172	9.57389	10.1865	19.1915
861	0.24864	9.4836	9.81713	9.42764	7.53086
862	0.338232	9.71373	9.99897	13.5554	8.00419
863	0.201029	9.34409	9.7059	9.20864	15.4999
864	0.147954	9.1673	9.56199	9.85244	34.4034
865	0.774126	10.5458	10.7179	10.1236	11.3922
866	0.524606	10.1097	10.3189	11.6192	8.8065
867	0.179119	9.27434	9.64962	11.4096	12.8693
868	0.471485	10.0053	10.2325	11.8071	6.77051
869	0.226458	9.42044	9.76695	9.18417	40.4163
870	0.231775	9.43585	9.77922	9.99797	13.001
871	0.1951	9.32561	9.69104	12.8366	8.13337
872	0.0570456	8.76273	9.20653	9.70991	9.25732
873	0.980049	11.111	11.179	8.04032	11.3763
874	0.904399	10.8268	10.9627	9.26319	9.29735
875	0.0981784	8.96943	9.39422	4.80066	14.0576
876	0.636161	10.3131	10.4955	9.56149	13.841
877	0.63053	10.3033	10.4866	8.53796	9.97892
878	0.91498	10.8566	10.9865	11.0524	9.4878
879	0.98322	11.1308	11.1933	8.31764	15.5368
880	0.85156	10.6981	10.8553	11.1689	11.714
881	0.0770858	8.87039	9.30629	12.1901	46.6834
882	0.738047	10.484	10.6581	10.9989	11.0509
883	0.562052	10.1802	10.3786	6.35134	40.8686
884	0.127001	9.08884	9.49651	6.15698	21.821
885	0.00240558	8.23609	8.5671	8.60276	9.68088
886	0.422402	9.90338	10.1499	11.4876	11.0412
887	0.316014	9.65983	9.95639	13.0334	2.96506
888	0.97917	11.1058	11.1752	14.5652	7.43444
889	0.902614	10.8219	10.9587	8.9744	6.55164
890	0.788353	10.5715	10.7421	11.2503	10.6113
891	0.527878	10.116	10.3242	9.82658	5.31407
892	0.994748	11.2274	11.2621	12.5751	25.3344
893	0.988495	11.1685	11.2203	9.14245	8.02953
894	0.142591	9.14778	9.5458	7.98449	10.4987
895	0.0997144	8.9762	9.40012	10.6063	24.2524
896	0.267305	9.53459	9.8575	9.6819	10.2125
897	0.636979	10.3146	10.4968	14.6997	15.6374
898	0.877637	10.7581	10.9063	9.84546	22.3738
899	0.628392	10.2996	10.4832	8.63005	3.21309
900	0.571218	10.1971	10.3931	9.02158	6.98576
901	0.275762	9.55711	9.8753	11.9278	24.6848
902	0.666967	10.3661	10.5441	10.3453	6.09662
903	0.918699	10.8675	10.9952	13.2816	8.43605
904	0.541695	10.1422	10.3463	6.18818	5.47935
905	0.132626	9.11051	9.51471	12.4398	22.3242
906	0.0867869	8.91743	9.34846	9.77245	16.5141
907	0.307565	9.63884	9.93982	10.4616	11.2568
908	0.879821	10.7634	10.9107	10.9565	26.7245
909	0.0122804	8.40749	8.82285	10.9146	16.9922
910	0.475368	10.0131	10.2389	9.68339	3.05785
911	0.0318565	8.59525	9.03923	7.96791	4.68847
912	0.630881	10.3039	10.4872	4.87664	9.82871
913	0.432161	9.92409	10.1666	10.4021	7.22274
914	0.158158	9.20349	9.59181	9.70374	12.5869
915	0.865539	10.7295	10.8822	10.5328	7.09768
916	0.597226	10.2443	10.4342	8.69258	24.9953
917	0.272073	9.54733	9.86757	12.4886	3.44462
918	0.327612	9.6882	9.97879	11.0144	30.1322
919	0.563056	10.1821	10.3802	10.5324	9.26242
920	0.231467	9.43496	9.77851	10.5718	14.475
921	0.318817	9.66673	9.96184	12.1008	28.7662
922	0.950723	10.9744	11.078	8.58613	2.7771
923	0.0271226	8.55697	8.9982	10.3792	4.54312
924	0.237777	9.45303	9.79288	11.3334	11.9296
925	0.368875	9.78525	10.0556	7.72918	1.77884
926	0.311408	9.64842	9.94738	8.37041	7.15426
927	0.292623	9.60099	9.90995	10.2107	24.3552
928	0.362418	9.77043	10.0439	10.0429	6.32638
929	0.943305	10.9471	11.0572	11.7857	15.2315
930	0.163625	9.22241	9.60731	12.9421	11.0022
931	0.382651	9.81643	10.0804	11.3079	10.4523
932	0.297952	9.6146	9.92069	11.859	11.4443
933	0.100375	8.9791	9.40264	11.2623	23.4787
934	0.927408	10.8941	11.0161	12.7439	15.6023
935	0.612166	10.271	10.4577	10.0084	6.20681
936	0.0810236	8.88982	9.3238	8.74452	5.44187
937	0.818726	10.6296	10.7951	10.8301	17.1698
938	0.0521859	8.73387	9.17889	11.4663	3.65145
939	0.988703	11.1701	11.2215	11.9837	29.7894
940	0.408886	9.87429	10.1266	7.91121	4.81922
941	0.790628	10.5757	10.746	11.4589	13.0891
942	0.148191	9.16816	9.56269	13.4145	44.2771
943	0.0314181	8.59183	9.03562	8.53063	11.7638
944	0.26709	9.53401	9.85704	8.65902	9.85975
945	0.61239	10.2714	10.4581	8.21704	10.144
946	0.471909	10.0061	10.2332	8.29364	2.46707
947	0.883484	10.7724	10.9182	11.6023	27.4132
948	0.933494	10.9136	11.0314	8.96781	11.6512
949	0.0492847	8.716	9.16156	9.5696	8.40195
950	0.725864	10.464	10.6382	10.3262	10.6619
951	0.557437	10.1717	10.3713	13.7461	10.4874
952	0.335486	9.70717	9.99378	9.95952	5.58931
953	0.950079	10.9719	11.0761	11.3695	8.91058
954	0.989039	11.1728	11.2234	9.91489	20.2715
955	0.160646	9.21214	9.5989	4.58879	8.18691
956	0.416172	9.89003	10.1392	7.91643	8.656
957	0.355915	9.75538	10.0319	11.641	17.6211
958	0.932413	10.9101	11.0286	8.61635	3.74541
959	0.00829173	8.35267	8.74999	7.42789	4.2901
960	0.0609927	8.78527	9.22784	9.25841	72.5371
961	0.738292	10.4844	10.6585	10.253	12.2597
962	0.179142	9.27442	9.64968	7.6273	49.1246
963	0.537096	10.1335	10.3389	9.92394	12.6316
964	0.36142	9.76813	10.042	12.362	4.23876
965	0.507281	10.0763	10.291	11.5269	6.12751
966	0.238902	9.45623	9.79542	10.6001	12.4766
967	0.12418	9.0778	9.48719	8.20431	33.2232
968	0.831505	10.6554	10.8181	9.8609	7.79941
969	0.844303	10.6823	10.8417	12.0703	18.448
970	0.223229	9.41099	9.75942	9.00504	9.74644
971	0.805842	10.6044	10.7723	9.61518	13.8784
972	0.496245	10.0547	10.2731	12.2159	13.839
973	0.0643737	8.80401	9.24537	12.5004	8.42348
974	0.929902	10.902	11.0223	9.60016	3.42852
975	0.885944	10.7785	10.9232	9.95558	10.4037
976	0.0186566	8.479	8.91021	10.9589	10.2179
977	0.216205	9.3902	9.74283	9.72619	7.84952
978	0.228811	9.42728	9.7724	8.0801	8.68654
979	0.474343	10.011	10.2372	11.6303	28.0125
980	0.268835	9.53869	9.86074	10.2729	9.95906
981	0.61648	10.2786	10.4645	12.1591	30.62
982	0.189069	9.30652	9.67565	9.55802	6.8423
983	0.455627	9.97296	10.2061	12.8753	3.40505
984	0.741067	10.489	10.663	6.36747	6.08218
985	0.72657	10.4652	10.6394	9.84182	7.86673
986	0.871871	10.7443	10.8947	11.5162	9.6012
987	0.901474	10.8189	10.9562	11.2566	20.5992
988	0.56706	10.1895	10.3866	10.1247	9.62461
989	0.0212314	8.50431	8.93949	12.4782	22.4344
990	0.480792	10.024	10.2478	13.8146	17.7739
991	0.200356	9.34201	9.70423	10.8458	1.42907
992	0.530145	10.1203	10.3278	9.22417	4.34244
993	0.22776	9.42423	9.76997	11.0804	3.04679
994	0.762498	10.5254	10.6984	12.6183	5.48436
995	0.69861	10.4192	10.5944	10.6351	8.83768
996	0.0337063	8.60942	9.05412	7.30462	4.51052
997	0.42201	9.90254	10.1492	13.9265	19.1752
998	0.0577866	8.76702	9.21061	7.21798	2.16949
999	0.971342	11.0635	11.1444	11.2578	9.337
1000	0.769272	10.5372	10.7097	10.7649	6.95739
1001	0.406103	9.86824	10.1217	9.12577	4.20703
1002	0.832901	10.6583	10.8206	10.102	4.31261
1003	0.16751	9.23565	9.61814	10.5078	16.747
1004	0.705745	10.431	10.6058	4.66173	9.14266
1005	0.100655	8.98032	9.40371	9.71135	12.3226
1006	0.949747	10.9707	11.0751	9.95203	5.20504
1007	0.956195	10.9958	11.0941	9.60056	7.41553
1008	0.70589	10.4313	10.606	13.6283	13.6849
1009	0.467944	9.99811	10.2266	8.65967	14.7088
1010	0.0748181	8.85898	9.29594	12.2638	18.095
1011	0.0636191	8.79987	9.24151	10.0621	19.1644
1012	0.864179	10.7264	10.8796	9.85452	8.53999
1013	0.628894	10.3005	10.484	8.76157	9.03391
1014	0.539562	10.1382	10.3429	6.62553	5.64782
1015	0.611182	10.2692	10.4562	9.05148	15.1712
1016	0.102795	8.98963	9.41178	8.26888	6.4309
1017	0.747631	10.4999	10.6738	8.36888	16.625
1018	0.455002	9.97168	10.2051	9.14965	23.7368
1019	0.800539	10.5943	10.7631	12.3047	13.2979
1020	0.554988	10.1671	10.3674	13.4246	5.45355
1021	0.124944	9.0808	9.48973	11.7414	4.20405
1022	0.532319	10.1245	10.3313	10.4377	13.3202
1023	0.70963	10.4374	10.612	9.07374	25.6424
1024	0.588072	10.2278	10.4198	12.5006	10.053
1025	0.28037	9.56923	9.88487	10.408	20.7498
1026	0.114115	9.03733	9.45282	7.33313	7.71661
1027	0.649404	10.3361	10.5163	10.8929	10.9365
1028	0.356236	9.75612	10.0325	12.3713	5.46054
1029	0.625904	10.2952	10.4793	9.8877	17.3456
1030	0.709867	10.4378	10.6124	13.3658	2.22614
1031	0.583984	10.2204	10.4133	12.9682	11.3079
1032	0.447961	9.95714	10.1933	13.2798	17.1642
1033	0.970121	11.0575	11.14	10.9691	14.8814
1034	0.336436	9.70944	9.99557	12.8383	7.99259
1035	0.92475	10.8858	11.0097	10.7305	13.7534
1036	0.751998	10.5073	10.681	10.9292	6.95536
1037	0.922632	10.8793	11.0045	9.53971	6.10768
1038	0.739954	10.4871	10.6612	12.2949	9.18172
1039	0.0340203	8.61179	9.0566	12.1643	13.2283
1040	0.157306	9.20052	9.58936	8.89712	30.5693
1041	0.0867798	8.9174	9.34843	12.0752	12.4024
1042	0.0189321	8.48179	8.91347	12.4683	7.78053
1043	0.641656	10.3227	10.5041	9.62583	7.44422
1044	0.251138	9.49053	9.82263	6.58394	4.67949
1045	0.302591	9.62634	9.92996	11.3813	19.0226
1046	0.348714	9.73855	10.0186	8.14105	11.65
1047	0.70686	10.4329	10.6076	9.79636	4.87493
1048	0.649037	10.3354	10.5158	14.2991	18.3945
1049	0.969715	11.0555	11.1385	8.94919	13.6503
1050	0.410845	9.87854	10.13	8.17055	29.0007
1051	0.854107	10.7037	10.8602	12.0573	17.5389
1052	0.229585	9.42952	9.77419	8.9636	6.73523
1053	0.448762	9.9588	10.1946	13.1657	2.85231
1054	0.16609	9.23083	9.6142	9.60531	3.78417
1055	0.600014	10.2493	10.4386	8.9463	44.3471
1056	0.792467	10.5791	10.7491	10.2218	25.8981
1057	0.312107	9.65016	9.94875	9.94023	6.42561
1058	0.0923521	8.94323	9.37127	12.9687	10.9324
1059	0.167577	9.23588	9.61832	9.24344	15.1033
1060	0.345306	9.73052	10.0122	8.27161	7.75272
1061	0.307591	9.6389	9.93987	13.0745	11.5298
1062	0.257774	9.50878	9.83708	11.9356	13.7876
1063	0.877467	10.7577	10.9059	12.0366	5.53322
1064	0.589894	10.2311	10.4226	10.2902	2.07154
1065	0.178691	9.27294	9.64848	9.98347	10.5603
1066	0.619653	10.2842	10.4695	11.32	16.1783
1067	0.272051	9.54727	9.86752	10.132	27.3519
1068	0.708243	10.4352	10.6098	9.73742	15.905
1069	0.971318	11.0634	11.1443	9.8892	7.80744
1070	0.413833	9.88499	10.1352	11.8743	3.24994
1071	0.44595	9.95297	10.1899	8.20577	16.9032
1072	0.0391531	8.64904	9.09494	9.60207	5.21357
1073	0.0681554	8.82439	9.26427	11.8131	5.26181
1074	0.830776	10.6539	10.8168	13.1614	11.5055
1075	0.698497	10.419	10.5942	10.3947	34.0442
1076	0.822034	10.6362	10.801	13.2575	10.5595
1077	0.83594	10.6646	10.8262	9.4241	6.16524
1078	0.590785	10.2327	10.424	9.4147	10.3176
1079	0.823482	10.6391	10.8036	8.31656	12.4651
1080	0.467047	9.99629	10.2251	9.72284	1.62409
1081	0.386726	9.82554	10.0877	9.05602	17.1249
1082	0.0464372	8.69794	9.14385	8.60106	6.74122
1083	0.244691	9.47257	9.80839	9.47356	19.3255
1084	0.524617	10.1098	10.3189	8.93797	7.02713
1085	0.631909	10.3057	10.4888	11.9941	16.2423
1086	0.167244	9.23475	9.6174	8.20111	5.0209
1087	0.612279	10.2712	10.4579	9.11338	6.81594
1088	0.66388	10.3608	10.5392	11.5242	7.28657
1089	0.876589	10.7556	10.9041	11.5237	5.67089
1090	0.155533	9.1943	9.58425	5.55305	6.57387
1091	0.663517	10.3602	10.5386	12.1749	5.1057
1092	0.375155	9.79953	10.067	9.65458	5.82347
1093	0.171108	9.24778	9.62803	13.3693	23.5319
1094	0.323214	9.6775	9.97034	12.1097	4.47459
1095	0.2364	9.44911	9.78977	9.00342	8.39644
1096	0.19643	9.32978	9.6944	11.7384	12.1702
1097	0.493257	10.0488	10.2682	14.6519	16.268
1098	0.307392	9.63841	9.93948	10.3326	2.93055
1099	0.766042	10.5315	10.7043	9.69473	3.18915
1100	0.331599	9.69783	9.9864	12.7195	1.33207
1101	0.284382	9.57971	9.89315	13.5186	39.5531
1102	0.66348	10.3602	10.5386	13.1081	10.5663
1103	0.0426328	8.67292	9.11902	10.0756	12.9867
1104	0.396619	9.84747	10.1051	10.1539	20.9645
1105	0.456891	9.97556	10.2083	9.29193	6.17374
1106	0.165899	9.23017	9.61366	13.8483	17.2209
1107	0.92022	10.8721	10.9988	10.3395	1.12651
1108	0.131612	9.10663	9.51146	12.753	3.06129
1109	0.471012	10.0043	10.2317	14.5392	3.09577
1110	0.853193	10.7017	10.8584	11.86	4.16525
1111	0.316561	9.66118	9.95745	7.77529	14.7533
1112	0.187267	9.30076	9.671	12.0222	22.0813
1113	0.84261	10.6787	10.8385	7.87919	5.75004
1114	0.993013	11.2086	11.2487	11.2924	24.2753
1115	0.3102	9.64542	9.94501	13.6629	5.85177
1116	0.316515	9.66107	9.95736	10.5153	12.9005
1117	0.623767	10.2915	10.476	10.6474	15.9754
1118	0.492917	10.0481	10.2677	9.93695	18.132
1119	0.946269	10.9578	11.0653	13.2527	3.98283
1120	0.88648	10.7799	10.9244	11.4334	6.3347
1121	0.753914	10.5106	10.6842	11.3554	8.62321
1122	0.67459	10.379	10.5561	9.39546	8.50502
1123	0.762671	10.5257	10.6987	11.5184	9.0841
1124	0.807637	10.6079	10.7755	9.55779	12.2321
1125	0.931315	10.9065	11.0259	13.3803	7.70168
1126	0.412802	9.88277	10.1334	9.49486	2.60074
1127	0.211321	9.37554	9.73111	11.9982	30.8098
1128	0.783395	10.5625	10.7336	11.3088	22.2078
1129	0.361531	9.76839	10.0422	11.717	18.4084
1130	0.280066	9.56843	9.88424	11.5068	26.116
1131	0.535836	10.1311	10.3369	13.3437	13.1649
1132	0.844524	10.6828	10.8421	11.7141	20.4268
1133	0.0446409	8.68626	9.13231	7.00862	9.307
1134	0.394029	9.84176	10.1006	9.96136	5.07935
1135	0.303305	9.62814	9.93138	9.97575	8.4462
1136	0.0450027	8.68863	9.13466	6.61463	19.7678
1137	0.238905	9.45624	9.79543	10.3683	14.0722
1138	0.738209	10.4842	10.6583	10.5404	5.37536
1139	0.176088	9.26436	9.64152	9.75053	6.66273
1140	0.840869	10.675	10.8353	12.2632	9.0952
1141	0.240932	9.46198	9.79999	11.0455	25.8026
1142	0.0570699	8.76287	9.20667	11.6135	16.6131
1143	0.408925	9.87438	10.1266	8.88282	12.5401
1144	0.422154	9.90285	10.1495	9.02672	24.6541
1145	0.18035	9.27837	9.65288	11.2182	16.7266
1146	0.16177	9.21602	9.60209	12.3691	16.2046
1147	0.879921	10.7636	10.9109	9.11273	17.5126
1148	0.386184	9.82433	10.0867	12.4617	22.6939
1149	0.0986165	8.97136	9.39591	12.4133	1.745
1150	0.670184	10.3715	10.5492	10.057	21.1021
1151	0.0536746	8.74285	9.18754	9.3083	4.33776
1152	0.476268	10.0149	10.2404	10.2217	36.1676
1153	0.710878	10.4395	10.614	12.8644	7.12038
1154	0.208297	9.36638	9.72378	13.9196	16.5138
1155	0.121491	9.06715	9.47819	12.076	13.0548
1156	0.816351	10.6249	10.7908	7.62856	7.71368
1157	0.733485	10.4764	10.6506	9.41134	24.1307
1158	0.993688	11.2156	11.2537	11.2905	11.4478
1159	0.955194	10.9918	11.0911	8.76557	2.56533
1160	0.567544	10.1904	10.3873	12.1999	12.8735
1161	0.883962	10.7736	10.9191	7.39072	4.34376
1162	0.204966	9.35622	9.71563	8.25916	20.6815
1163	0.757774	10.5172	10.6906	11.8473	4.39894
1164	0.913749	10.8531	10.9837	13.9618	9.07814
1165	0.343722	9.72678	10.0093	6.21711	21.2317
1166	0.841825	10.677	10.8371	6.88756	17.6185
1167	0.179383	9.27521	9.65032	9.67868	3.88323
1168	0.168587	9.23929	9.62111	4.17885	30.2754
1169	0.220741	9.40366	9.75358	12.978	11.8738
1170	0.988534	11.1688	11.2205	10.9172	35.4798
1171	0.761493	10.5236	10.6967	10.886	13.2678
1172	0.145542	9.15857	9.55475	10.143	6.38955
1173	0.755181	10.5128	10.6863	12.3557	12.1109
1174	0.640685	10.321	10.5026	9.90143	16.9828
1175	0.514529	10.0903	10.3027	14.072	22.1947
1176	0.143947	9.15275	9.54993	11.8071	11.5657
1177	0.82525	10.6426	10.8068	8.8274	15.2635
1178	0.891575	10.7928	10.935	10.0675	9.4906
1179	0.177003	9.26739	9.64397	12.4606	10.3133
1180	0.730908	10.4722	10.6464	13.9777	6.35003
1181	0.564768	10.1853	10.3829	12.4337	11.5101
1182	0.153687	9.18779	9.57889	10.1985	4.27956
1183	0.20622	9.36005	9.71871	11.5896	9.58089
1184	0.707823	10.4345	10.6091	8.75487	17.7264
1185	0.044985	8.68852	9.13454	8.0952	2.79564
1186	0.291731	9.5987	9.90814	5.69106	10.4347
1187	0.92243	10.8787	11.0041	7.86018	31.8665
1188	0.00146379	8.20616	8.50966	6.83402	5.40654
1189	0.158926	9.20617	9.59401	13.0831	17.4941
1190	0.683644	10.3942	10.5705	11.3852	10.4643
1191	0.388446	9.82938	10.0907	12.1484	20.2202
1192	0.284477	9.57995	9.89334	15.5004	10.9153
1193	0.970026	11.057	11.1396	8.76266	7.10909
1194	0.566655	10.1887	10.3859	14.8041	9.65573
1195	0.0742267	8.85597	9.29321	8.57735	41.5853
1196	0.146331	9.16143	9.55713	10.2445	7.91964
1197	0.747968	10.5005	10.6743	10.7768	14.8835
1198	0.170079	9.24433	9.62521	9.94943	3.80302
1199	0.628659	10.3	10.4837	7.57172	20.7185
1200	0.230336	9.4317	9.77592	14.1713	10.8717
1201	0.591132	10.2334	10.4246	11.1209	10.2095
1202	0.899982	10.8149	10.953	11.5634	23.9733
1203	0.657122	10.3493	10.5285	9.79103	9.74792
1204	0.114826	9.04025	9.45531	7.09582	25.5738
1205	0.878717	10.7607	10.9084	10.3075	7.9793
1206	0.109688	9.01897	9.4371	13.4104	10.971
1207	0.875403	10.7527	10.9018	13.0929	6.09598
1208	0.631563	10.3051	10.4882	11.2041	7.92361
1209	0.685769	10.3978	10.5739	10.8304	3.86037
1210	0.412283	9.88165	10.1325	13.7413	19.8277
1211	0.40969	9.87604	10.128	9.12918	1.43971
1212	0.842392	10.6782	10.8381	13.4705	10.901
1213	0.277333	9.56125	9.87857	10.5785	22.0028
1214	0.241747	9.46428	9.80181	11.2003	6.78788
1215	0.824533	10.6412	10.8055	9.98648	8.59198
1216	0.986887	11.1562	11.2115	7.72279	21.0682
1217	0.0239468	8.52939	8.9678	9.12038	13.5705
1218	0.202649	9.3491	9.70992	11.259	9.62361
1219	0.343253	9.72567	10.0084	12.2689	40.091
1220	0.81002	10.6125	10.7796	6.41388	15.0779
1221	0.546444	10.1511	10.3538	8.86194	15.1034
1222	0.447844	9.9569	10.1931	8.46922	17.8437
1223	0.100418	8.97928	9.4028	13.6986	7.00025
1224	0.91889	10.8681	10.9957	11.0545	8.28593
1225	0.358379	9.7611	10.0365	11.3155	26.5103
1226	0.62234	10.289	10.4737	10.173	4.80053
1227	0.978638	11.1027	11.173	9.25407	23.6155
1228	0.844647	10.6831	10.8423	13.9138	9.0178
1229	0.43785	9.93606	10.1762	11.6019	7.98246
1230	0.056653	8.76044	9.20436	9.36098	10.4634
1231	0.791802	10.5779	10.748	9.86584	10.3012
1232	0.187714	9.30219	9.67215	12.9897	16.4698
1233	0.849772	10.6942	10.8519	9.38425	7.39603
1234	0.554128	10.1655	10.3661	10.126	13.1823
1235	0.631864	10.3056	10.4887	8.17224	51.1986
1236	0.648545	10.3346	10.515	10.912	14.773
1237	0.485721	10.0338	10.2559	8.44529	7.77697
1238	0.468537	9.99931	10.2276	14.1859	10.9263
1239	0.98343	11.1322	11.1943	9.80416	3.07384
1240	0.456622	9.97501	10.2078	9.85577	15.2398
1241	0.508455	10.0786	10.2929	12.6155	3.57074
1242	0.824644	10.6414	10.8057	9.30251	5.14616
1243	0.299172	9.6177	9.92313	7.90117	12.7915
1244	0.224583	9.41496	9.76259	12.506	12.5422
1245	0.853111	10.7015	10.8583	9.28323	8.16096
1246	0.104413	8.99661	9.41782	8.41527	22.5825
1247	0.972376	11.0688	11.1482	4.02809	5.85592
1248	0.0206884	8.49911	8.93353	10.1834	27.0286
1249	0.28228	9.57423	9.88882	6.36493	9.15187
1250	0.682395	10.3921	10.5685	10.7713	2.28851
1251	0.652695	10.3417	10.5215	10.3405	19.9413
1252	0.823442	10.639	10.8035	10.6733	6.93945
1253	0.663665	10.3605	10.5388	10.308	8.40944
1254	0.180901	9.28017	9.65434	10.1156	5.88735
1255	0.0695471	8.83175	9.27105	13.0841	5.61159
1256	0.476249	10.0149	10.2403	12.3633	4.50854
1257	0.367306	9.78166	10.0528	11.8312	27.5991
1258	0.846257	10.6865	10.8453	11.8549	5.05317
1259	0.634611	10.3104	10.493	6.40678	12.2183
1260	0.0682994	8.82516	9.26498	12.1961	6.84807
1261	0.591772	10.2345	10.4256	10.2183	10.7721
1262	0.909051	10.8397	10.973	10.7686	9.0154
1263	0.503386	10.0687	10.2847	11.5974	6.67088
1264	0.514156	10.0896	10.3021	7.5658	4.4221
1265	0.746108	10.4974	10.6713	8.39666	19.9316
1266	0.503515	10.0689	10.2849	7.85911	7.97221
1267	0.989276	11.1748	11.2248	13.3199	27.0741
1268	0.644905	10.3283	10.5092	12.3399	26.4548
1269	0.998035	11.275	11.2957	11.2751	5.58315
1270	0.141674	9.14441	9.543	6.86551	21.5342
1271	0.188043	9.30324	9.67301	10.5237	7.12874
1272	0.897382	10.8079	10.9474	8.13717	13.7067
1273	0.682346	10.3921	10.5685	10.4609	11.9385
1274	0.744542	10.4948	10.6687	9.87113	18.3611
1275	0.663459	10.3601	10.5385	5.95495	9.20928
1276	0.477915	10.0182	10.2431	9.07198	4.20332
1277	0.275747	9.55707	9.87526	8.44017	8.44962
1278	0.45605	9.97383	10.2068	8.79968	30.1536
1279	0.1878	9.30246	9.67238	14.7194	10.7123
1280	0.258572	9.51096	9.83881	10.993	6.14143
1281	0.938762	10.9313	11.045	13.0331	9.8343
1282	0.19557	9.32709	9.69223	8.63246	15.7222
1283	0.853151	10.7016	10.8583	7.94524	12.4742
1284	0.768375	10.5356	10.7082	10.5458	6.81056
1285	0.637093	10.3148	10.4969	7.63741	4.70178
1286	0.460424	9.9828	10.2141	11.7501	6.89222
1287	0.0314683	8.59222	9.03603	10.0707	4.70731
1288	0.0244105	8.53352	8.9724	13.3691	11.7493
1289	0.728695	10.4686	10.6428	10.7284	9.44479
1290	0.0393318	8.6503	9.09621	15.253	7.89549
1291	0.193537	9.32069	9.68708	11.9306	24.596
1292	0.358401	9.76115	10.0365	9.16565	3.22084
1293	0.834129	10.6608	10.8229	9.44916	24.5958
1294	0.972614	11.07	11.1491	9.00613	21.5331
1295	0.83332	10.6592	10.8214	11.1738	19.3786
1296	0.907857	10.8364	10.9704	14.7667	12.6671
1297	0.266482	9.53238	9.85575	10.6944	26.4424
1298	0.952035	10.9794	11.0818	8.12595	7.7227
1299	0.930192	10.9029	11.023	10.5686	8.52463
1300	0.330001	9.69398	9.98335	7.86903	4.20308
1301	0.108231	9.01285	9.43183	12.0061	22.4947
1302	0.208686	9.36757	9.72473	12.7408	21.5658
1303	0.471476	10.0053	10.2325	15.6687	35.406
1304	0.363769	9.77354	10.0463	10.2123	4.44436
1305	0.603821	10.2561	10.4446	8.76843	13.3766
1306	0.560006	10.1764	10.3754	9.47199	1.49787
1307	0.0434896	8.67865	9.12474	9.73197	3.85498
1308	0.773086	10.544	10.7161	11.4584	24.0294
1309	0.316448	9.6609	9.95723	9.99713	19.702
1310	0.534246	10.1281	10.3344	11.9901	4.34683
1311	0.316295	9.66052	9.95693	8.53531	47.2454
1312	0.447777	9.95676	10.193	8.12152	9.76641
1313	0.520308	10.1015	10.312	10.8485	8.56046
1314	0.390461	9.83386	10.0943	9.37415	13.4521
1315	0.497132	10.0564	10.2745	10.7252	33.2449
1316	0.637324	10.3152	10.4973	3.45939	9.0458
1317	0.382823	9.81681	10.0807	13.6205	5.34533
1318	0.397161	9.84867	10.1061	9.76108	6.08444
1319	0.434512	9.92905	10.1706	12.1433	9.62867
1320	0.564066	10.184	10.3818	7.98654	18.3294
1321	0.0175688	8.46779	8.89698	10.316	16.2454
1322	0.605971	10.26	10.448	8.19918	14.8437
1323	0.646428	10.3309	10.5116	8.90531	20.8154
1324	0.103754	8.99377	9.41537	14.0292	6.54772
1325	0.335087	9.70621	9.99302	10.854	14.0388
1326	0.289424	9.59277	9.90346	9.85744	4.78509
1327	0.261179	9.51806	9.84442	8.90489	13.281
1328	0.476027	10.0144	10.24	9.78771	6.51373
1329	0.230864	9.43322	9.77713	10.3795	4.10148
1330	0.21129	9.37545	9.73104	11.8906	11.4608
1331	0.68202	10.3915	10.5679	6.00193	8.46562
1332	0.131147	9.10486	9.50997	11.4236	32.8517
1333	0.858356	10.7132	10.8683	9.31221	10.7075
1334	0.195566	9.32707	9.69222	9.70531	12.7518
1335	0.817643	10.6274	10.7931	9.97258	26.3502
1336	0.0678265	8.82264	9.26265	9.39465	3.73321
1337	0.0678004	8.8225	9.26253	8.91996	9.56983
1338	0.778016	10.5528	10.7245	8.90956	2.25546
1339	0.703123	10.4267	10.6016	9.07515	10.5331
1340	0.275762	9.55711	9.8753	9.78946	6.04753
1341	0.334831	9.7056	9.99254	10.5518	13.2346
1342	0.381315	9.81343	10.078	11.6543	13.9906
1343	0.756776	10.5155	10.6889	8.63615	11.8256
1344	0.780034	10.5564	10.7279	11.0129	6.35988
1345	0.138542	9.1328	9.53334	10.0269	33.1865
1346	0.947095	10.9608	11.0676	10.9414	4.4711
1347	0.691092	10.4067	10.5824	11.0856	21.9458
1348	0.286802	9.58599	9.89811	12.1472	3.85311
1349	0.179166	9.2745	9.64974	8.93198	59.5805
1350	0.685237	10.3969	10.573	10.615	3.64756
1351	0.40704	9.87028	10.1234	8.38339	9.97562
1352	0.0283154	8.56691	9.00898	9.16545	5.75414
1353	0.37772	9.80533	10.0716	14.8252	15.1701
1354	0.848361	10.6911	10.8493	12.2854	4.23745
1355	0.176981	9.26731	9.64391	7.44013	17.7533
1356	0.893259	10.7972	10.9386	8.86844	16.1082
1357	0.971833	11.066	11.1462	11.7469	14.1033
1358	0.0576443	8.7662	9.20983	13.4999	3.7065
1359	0.123755	9.07612	9.48578	9.80584	6.74248
1360	0.390876	9.83478	10.095	7.6379	10.3028
1361	0.432401	9.9246	10.167	5.83254	20.8316
1362	0.927176	10.8934	11.0156	10.2326	7.98537
1363	0.617262	10.28	10.4657	12.678	14.9279
1364	0.603744	10.256	10.4444	9.12735	9.65464
1365	0.16455	9.22557	9.6099	8.07008	12.5398
1366	0.163577	9.22224	9.60718	11.1676	8.77761
1367	0.129539	9.09868	9.50478	7.30566	11.486
1368	0.734582	10.4782	10.6524	9.77658	28.8804
1369	0.553834	10.165	10.3656	9.92971	12.7128
1370	0.676938	10.383	10.5599	11.1294	9.18083
1371	0.741466	10.4896	10.6637	7.67004	11.0058
1372	0.333101	9.70145	9.98925	11.4957	16.985
1373	0.173696	9.25643	9.63507	14.2354	23.6674
1374	0.961761	11.0191	11.1116	12.7209	19.6699
1375	0.792472	10.5792	10.7491	13.944	9.11413
1376	0.862622	10.7228	10.8765	12.3523	2.32415
1377	0.128935	9.09635	9.50282	9.19161	11.3803
1378	0.811979	10.6163	10.7831	11.4537	18.2688
1379	0.559245	10.175	10.3742	11.7796	13.3773
1380	0.817137	10.6264	10.7922	10.3482	5.01062
1381	0.875207	10.7522	10.9014	8.45131	12.457
1382	0.699899	10.4214	10.5964	12.5752	21.7013
1383	0.69222	10.4086	10.5842	12.3588	5.2006
1384	0.989606	11.1775	11.2267	8.56512	9.73615
1385	0.441955	9.94465	10.1832	12.2594	4.23396
1386	0.877393	10.7575	10.9058	7.98438	11.2423
1387	0.582051	10.2169	10.4103	10.9385	6.74126
1388	0.634948	10.311	10.4936	9.38873	19.9211
1389	0.810169	10.6128	10.7799	13.432	16.9312
1390	0.518685	10.0984	10.3094	5.60004	14.2379
1391	0.432726	9.92529	10.1676	8.8792	14.8503
1392	0.94537	10.9545	11.0628	11.4103	10.0059
1393	0.513145	10.0877	10.3005	9.40671	19.1455
1394	0.869762	10.7393	10.8905	11.3146	27.6896
1395	0.139994	9.1382	9.53783	16.5367	5.40969
1396	0.0500573	8.72081	9.16624	9.11942	4.75359
1397	0.157645	9.2017	9.59034	12.7323	7.91236
1398	0.933577	10.9139	11.0316	7.99294	25.2493
1399	0.615745	10.2773	10.4633	11.6094	12.4804
1400	0.103683	8.99347	9.4151	13.262	15.4445
1401	0.397887	9.85027	10.1074	11.3825	4.45168
1402	0.725318	10.4631	10.6374	10.3715	18.9033
1403	0.124705	9.07987	9.48894	8.92843	5.11861
1404	0.667317	10.3667	10.5446	7.76777	4.42247
1405	0.129845	9.09985	9.50577	8.00825	4.16032
1406	0.934416	10.9167	11.0337	11.651	7.08956
1407	0.283394	9.57713	9.89111	10.3244	8.66497
1408	0.430241	9.92004	10.1633	11.4051	17.3672
1409	0.428527	9.91641	10.1604	11.7146	27.5972
1410	0.95365	10.9857	11.0865	9.50551	4.67686
1411	0.320007	9.66965	9.96414	14.1693	10.9371
1412	0.511038	10.0836	10.2971	10.0007	12.6715
1413	0.99555	11.2371	11.2689	11.088	35.6058
1414	0.802736	10.5985	10.7669	7.26366	19.5155
1415	0.562235	10.1806	10.3789	9.89198	5.7598
1416	0.763356	10.5269	10.6998	13.501	5.53584
1417	0.790091	10.5747	10.745	7.81313	8.8232
1418	0.116408	9.04671	9.46082	8.52933	7.05488
1419	0.348363	9.73772	10.0179	6.72562	13.3332
1420	0.252767	9.49503	9.8262	8.18865	3.53052
1421	0.720296	10.4549	10.6292	8.96565	10.007
1422	0.00166987	8.21339	8.52414	11.9996	7.41158
1423	0.647454	10.3327	10.5133	5.88936	15.8714
1424	0.265649	9.53014	9.85398	9.03084	16.0577
1425	0.751	10.5056	10.6793	6.63914	20.5012
1426	0.732243	10.4744	10.6486	7.80351	13.2366
1427	0.44317	9.94718	10.1852	10.1681	17.2293
1428	0.0394152	8.65088	9.0968	10.4151	28.319
1429	0.740203	10.4875	10.6616	7.90532	16.2806
1430	0.89574	10.8036	10.9438	11.3982	13.3707
1431	0.15593	9.19569	9.5854	9.57146	7.44272
1432	0.896061	10.8045	10.9445	12.9794	10.698
1433	0.0354294	8.62228	9.0675	13.7554	11.8304
1434	0.444378	9.9497	10.1873	10.8133	1.17064
1435	0.616125	10.278	10.4639	9.99388	22.7743
1436	0.588277	10.2282	10.4201	6.69903	5.27524
1437	0.987608	11.1616	11.2154	12.9336	45.5375
1438	0.358764	9.76199	10.0372	9.29208	8.85062
1439	0.0614313	8.78773	9.23015	9.62054	8.68185
1440	0.139562	9.13659	9.5365	9.59364	9.11568
1441	0.965033	11.0336	11.1223	9.71131	5.71415
1442	0.519217	10.0994	10.3103	8.39527	6.64962
1443	0.191269	9.31352	9.6813	11.6125	10.1184
1444	0.823837	10.6398	10.8042	7.55875	18.8708
1445	0.500725	10.0635	10.2804	10.9482	7.29627
1446	0.84137	10.6761	10.8362	10.6295	7.03784
1447	0.0227151	8.5182	8.95525	11.1551	4.38757
1448	0.529915	10.1199	10.3274	11.9976	32.5055
1449	0.0984559	8.97065	9.39529	12.4435	32.6489
1450	0.33186	9.69846	9.98689	13.2	9.62959
1451	0.898737	10.8115	10.9503	9.65645	11.5906
1452	0.519269	10.0995	10.3103	10.1096	13.3218
1453	0.272097	9.54739	9.86762	9.17698	4.37954
1454	0.0592197	8.77524	9.21839	10.202	36.2614
1455	0.854937	10.7055	10.8617	10.8556	9.8038
1456	0.9727	11.0704	11.1495	9.87469	4.87984
1457	0.703909	10.428	10.6029	10.4604	14.4031
1458	0.247749	9.48112	9.81517	8.4225	21.0711
1459	0.890381	10.7898	10.9325	6.88685	3.74581
1460	0.163919	9.22341	9.60814	12.0425	11.8672
1461	0.329878	9.69368	9.98312	9.06438	4.30865
1462	0.176815	9.26677	9.64347	14.2742	9.40922
1463	0.366556	9.77994	10.0514	11.7475	4.71555
1464	0.848962	10.6924	10.8504	9.21671	14.9442
1465	0.0601185	8.78034	9.2232	7.60406	6.89581
1466	0.822522	10.6371	10.8019	11.2138	26.3809
1467	0.137039	9.12718	9.52865	11.548	14.4207
1468	0.665605	10.3638	10.5419	8.4604	2.83086
1469	0.690199	10.4052	10.5809	7.04949	7.64541
1470	0.538649	10.1365	10.3414	10.6322	33.5749
1471	0.978608	11.1025	11.1728	12.7144	13.7422
1472	0.099996	8.97744	9.40119	10.5955	14.3256
1473	0.594909	10.2402	10.4305	12.4913	16.5271
1474	0.879292	10.7621	10.9096	12.5443	12.1261
1475	0.368758	9.78498	10.0554	10.36	9.32359
1476	0.95032	10.9728	11.0768	9.54937	6.94882
1477	0.251919	9.49269	9.82434	7.79125	9.94576
1478	0.402408	9.86018	10.1153	11.2788	5.6321
1479	0.222994	9.4103	9.75887	10.2834	10.8091
1480	0.107692	9.01057	9.42987	9.27222	11.1349
1481	0.527524	10.1153	10.3236	9.6342	12.8794
1482	0.798169	10.5898	10.759	10.3628	9.63557
1483	0.750517	10.5048	10.6785	12.3125	21.9043
1484	0.415647	9.8889	10.1383	9.3024	10.0878
1485	0.0832105	8.90041	9.33329	7.9404	4.35918
1486	0.453566	9.96872	10.2027	8.7711	5.51514
1487	0.413017	9.88323	10.1337	10.1975	13.1933
1488	0.279054	9.56578	9.88215	5.76215	6.79916
1489	0.548785	10.1555	10.3576	8.93878	36.3882
1490	0.980664	11.1147	11.1817	11.6388	9.93676
1491	0.629442	10.3014	10.4849	10.414	11.8626
1492	0.793927	10.5819	10.7516	10.8312	35.943
1493	0.732863	10.4754	10.6496	12.6076	26.3
1494	0.14031	9.13937	9.53881	12.6955	10.2189
1495	0.0314436	8.59203	9.03583	10.8921	10.8084
1496	0.73561	10.4799	10.6541	10.6824	7.68548
1497	0.302892	9.6271	9.93056	7.50719	2.92322
1498	0.149061	9.17129	9.56528	11.3272	3.37643
1499	0.217658	9.39453	9.74629	10.9425	4.80404
1500	0.67524	10.3801	10.5572	8.27242	35.6953
1501	0.186707	9.29896	9.66954	11.6546	17.2967
1502	0.142162	9.1462	9.54449	12.5178	15.1129
1503	0.54804	10.1541	10.3564	10.9002	5.59873
1504	0.239707	9.45852	9.79723	9.99856	18.1597
1505	0.554314	10.1659	10.3663	10.8333	11.601
1506	0.574366	10.2029	10.3981	5.32494	26.0909
1507	0.843306	10.6802	10.8398	5.62428	9.48965
1508	0.786342	10.5679	10.7386	10.1606	5.16793
1509	0.775315	10.5479	10.7199	11.1406	5.01126
1510	0.185377	9.29468	9.66609	13.261	2.17036
1511	0.442434	9.94565	10.184	11.6713	22.8829
1512	0.135018	9.11958	9.5223	10.683	15.5206
1513	0.407616	9.87154	10.1244	13.6938	9.99436
1514	0.924602	10.8854	11.0093	10.3258	3.10385
1515	0.677829	10.3845	10.5613	9.70637	11.6623
1516	0.711797	10.441	10.6155	13.0715	10.1076
1517	0.417473	9.89283	10.1414	11.5124	6.47523
1518	0.408805	9.87412	10.1264	11.7665	15.4645
1519	0.95744	11.0009	11.098	7.13416	7.63308
1520	0.137908	9.13043	9.53136	6.87916	6.86553
1521	0.655511	10.3465	10.526	10.059	4.04912
1522	0.46633	9.99483	10.224	10.4777	7.16105
1523	0.447745	9.95669	10.1929	10.7015	7.37096
1524	0.995233	11.2332	11.2661	11.9995	4.30177
1525	0.0534304	8.74138	9.18613	13.2525	15.2057
1526	0.931398	10.9068	11.0261	10.6938	9.50734
1527	0.347579	9.73588	10.0165	9.09905	4.93773
1528	0.704963	10.4297	10.6045	8.23478	3.38952
1529	0.151191	9.17892	9.57158	7.80904	7.23082
1530	0.297991	9.6147	9.92077	9.98201	16.9985
1531	0.205565	9.35805	9.7171	11.5885	8.38871
1532	0.83955	10.6722	10.8329	9.8985	7.86132
1533	0.8638	10.7255	10.8788	11.1797	13.1581
1534	0.171682	9.2497	9.62959	8.52196	26.2224
1535	0.464421	9.99095	10.2208	13.4039	3.7719
1536	0.502016	10.066	10.2825	8.35481	8.76985
1537	0.159574	9.20842	9.59586	9.7331	70.302
1538	0.936322	10.923	11.0386	7.38521	16.5523
1539	0.160424	9.21137	9.59827	10.523	4.44313
1540	0.663009	10.3594	10.5378	10.74	28.5223
1541	0.882647	10.7703	10.9164	9.14022	25.8197
1542	0.664047	10.3611	10.5394	11.3654	6.70052
1543	0.789418	10.5735	10.7439	9.52532	7.36926
1544	0.997076	11.2585	11.284	10.7073	4.97574
1545	0.629059	10.3007	10.4843	9.77568	33.113
1546	0.213767	9.38291	9.737	10.8253	22.9221
1547	0.610628	10.2683	10.4553	12.3781	11.43
1548	0.97198	11.0668	11.1468	12.6227	20.6507
1549	0.50949	10.0806	10.2946	14.7536	14.3117
1550	0.677625	10.3841	10.561	8.42921	7.94136
1551	0.0784533	8.87719	9.31244	9.87651	44.2858
1552	0.73856	10.4848	10.6589	10.2037	11.7729
1553	0.683589	10.3941	10.5704	10.1119	2.7178
1554	0.416229	9.89015	10.1393	11.8017	10.2811
1555	0.919219	10.8691	10.9964	10.4586	13.1664
1556	0.0149749	8.43955	8.86294	10.01	7.50421
1557	0.026499	8.55169	8.99243	7.79832	9.45573
1558	0.062578	8.79412	9.23614	8.6033	9.72431
1559	0.927141	10.8933	11.0155	12.1811	12.9727
1560	0.588772	10.2291	10.4209	11.5144	29.8849
1561	0.543526	10.1457	10.3492	10.8844	15.1768
1562	0.381388	9.81359	10.0781	11.0928	6.33803
1563	0.572646	10.1997	10.3954	11.9943	13.0206
1564	0.924019	10.8836	11.0079	10.0715	6.54579
1565	0.623809	10.2915	10.476	13.8533	14.9291
1566	0.62168	10.2878	10.4727	9.75667	10.3423
1567	0.707842	10.4345	10.6092	11.1264	24.7213
1568	0.470195	10.0027	10.2304	9.70033	15.2537
1569	0.769283	10.5372	10.7098	15.5613	69.4078
1570	0.202781	9.34951	9.71025	7.60565	4.61534
1571	0.385747	9.82336	10.0859	12.8612	19.2837
1572	0.106666	9.00623	9.42613	12.9681	6.6809
1573	0.318694	9.66643	9.9616	13.3073	15.1429
1574	0.9321	10.9091	11.0278	8.98605	36.2289
1575	0.851646	10.6983	10.8555	11.0324	5.34127
1576	0.673635	10.3774	10.5546	11.2226	7.04977
1577	0.147666	9.16626	9.56113	9.54257	6.23765
1578	0.963065	11.0248	11.1158	15.7549	10.1279
1579	0.75628	10.5146	10.6881	11.1615	6.23499
1580	0.29235	9.60029	9.9094	7.17087	7.63921
1581	0.547126	10.1524	10.3549	9.94934	2.48153
1582	0.997277	11.2617	11.2863	11.742	3.80055
1583	0.332039	9.69889	9.98724	9.61412	17.8164
1584	0.564761	10.1852	10.3829	8.73838	5.66082
1585	0.472468	10.0073	10.2341	12.289	9.33648
1586	0.895939	10.8041	10.9443	12.8306	6.26502
1587	0.146885	9.16344	9.55879	12.1334	10.2274
1588	0.146691	9.16274	9.55821	4.9607	26.3931
1589	0.758112	10.5178	10.6911	9.37854	22.2338
1590	0.84989	10.6944	10.8522	13.6589	6.18889
1591	0.0295653	8.57711	9.01994	9.69625	13.9811
1592	0.475969	10.0143	10.2399	7.55751	8.4155
1593	0.329112	9.69183	9.98165	9.85963	13.2012
1594	0.547414	10.153	10.3554	10.1336	17.5116
1595	0.554359	10.166	10.3664	13.4046	12.8783
1596	0.0274602	8.55981	9.00128	6.74294	14.9974
1597	0.951502	10.9774	11.0802	8.83672	19.719
1598	0.914139	10.8542	10.9846	8.32007	19.9862
1599	0.334937	9.70585	9.99274	10.3492	5.227
1600	0.620785	10.2862	10.4713	13.3693	6.45344
1601	0.328882	9.69127	9.98121	8.82144	7.03725
1602	0.0174911	8.46697	8.89601	11.2145	5.85836
1603	0.674157	10.3783	10.5555	10.0509	6.47073
1604	2.62087e-05	8.11421	8.24383	9.64195	20.0624
1605	0.810354	10.6131	10.7802	10.6431	18.6346
1606	0.734606	10.4783	10.6525	12.4465	7.91465
1607	0.0275457	8.56052	9.00206	12.3892	6.66131
1608	0.108564	9.01425	9.43304	13.1987	6.55986
1609	0.250744	9.48944	9.82176	10.2205	11.4507
1610	0.625694	10.2949	10.479	9.98092	10.9162
1611	0.713303	10.4435	10.6179	9.16208	15.8721
1612	0.513462	10.0883	10.301	11.71	2.64907
1613	0.190832	9.31213	9.68018	7.62105	9.53264
1614	0.183014	9.28704	9.65991	9.85056	12.7427
1615	0.297267	9.61286	9.91931	9.30323	17.7423
1616	0.343652	9.72661	10.0092	9.88109	11.3594
1617	0.9367	10.9243	11.0396	8.74019	8.67919
1618	0.756591	10.5152	10.6886	7.58005	9.72751
1619	0.300287	9.62052	9.92536	11.2621	9.14526
1620	0.226943	9.42185	9.76808	9.57037	9.44665
1621	0.839457	10.672	10.8327	9.7322	3.71873
1622	0.743949	10.4938	10.6677	12.001	34.3455
1623	0.0736984	8.85327	9.29075	12.5674	11.8854
1624	0.095245	8.95634	9.38278	8.59714	15.0074
1625	0.345001	9.7298	10.0117	8.97224	2.21535
1626	0.229629	9.42965	9.77429	9.2346	6.71084
1627	0.363932	9.77392	10.0466	7.78939	14.3974
1628	0.579117	10.2116	10.4056	10.2498	12.8346
1629	0.99699	11.2572	11.2831	12.5914	45.0128
1630	0.854716	10.705	10.8613	14.1	4.35082
1631	0.419727	9.89766	10.1453	11.3334	15.3997
1632	0.449767	9.96088	10.1963	9.61806	16.4764
1633	0.211651	9.37654	9.73191	7.74241	11.494
1634	0.467772	9.99776	10.2263	8.74235	6.8375
1635	0.873016	10.747	10.897	10.287	19.2276
1636	0.241971	9.46492	9.80232	11.4016	7.04387
1637	0.38858	9.82968	10.0909	9.09601	7.00431
1638	0.0596878	8.7779	9.2209	11.5404	39.3798
1639	0.803288	10.5995	10.7679	8.51892	18.9122
1640	0.487858	10.0381	10.2594	13.2457	9.61824
1641	0.252043	9.49303	9.82461	10.6745	6.05082
1642	0.424501	9.90785	10.1535	8.63971	15.1693
1643	0.841757	10.6769	10.8369	9.49556	10.3439
1644	0.273298	9.55058	9.87014	16.0654	31.9091
1645	0.426769	9.91268	10.1574	11.6642	14.298
1646	0.655213	10.346	10.5255	11.0048	19.0778
1647	0.798203	10.5899	10.759	8.8805	3.53848
1648	0.496815	10.0558	10.274	7.50383	10.8865
1649	0.190214	9.31017	9.6786	12.2582	9.59856
1650	0.514613	10.0905	10.3028	12.7002	30.5016
1651	0.0566537	8.76045	9.20436	9.57821	18.0096
1652	0.877667	10.7582	10.9063	11.0121	24.9678
1653	0.519741	10.1004	10.3111	7.75445	6.94901
1654	0.685715	10.3977	10.5738	12.2922	9.51402
1655	0.184141	9.29069	9.66286	8.89956	10.0359
1656	0.389609	9.83196	10.0928	9.07438	5.36303
1657	0.154011	9.18893	9.57983	10.2165	18.8764
1658	0.694674	10.4127	10.5881	10.3739	3.13081
1659	0.551713	10.161	10.3622	7.23374	9.76924
1660	0.530148	10.1203	10.3278	10.3373	18.1245
1661	0.365029	9.77644	10.0486	8.37154	8.83941
1662	0.375076	9.79935	10.0668	13.8682	7.41845
1663	0.2531	9.49595	9.82692	6.42224	5.90352
1664	0.971819	11.0659	11.1462	12.5106	15.5701
1665	0.352235	9.7468	10.0251	12.5488	12.4596
1666	0.170254	9.24491	9.62569	11.7634	6.38719
1667	0.412164	9.88139	10.1323	10.5098	3.42418
1668	0.146456	9.16188	9.5575	7.50518	9.43711
1669	3.18295e-05	8.11565	8.25123	9.07467	14.2247
1670	0.551512	10.1606	10.3619	13.1357	10.3822
1671	0.305409	9.63343	9.93555	12.4373	4.81634
1672	0.360052	9.76497	10.0395	9.35502	8.04236
1673	0.81862	10.6294	10.7949	11.0615	4.67363
1674	0.599335	10.2481	10.4375	11.7715	8.83621
1675	0.307123	9.63773	9.93895	11.3826	3.6159
1676	0.616273	10.2783	10.4642	10.2245	7.47099
1677	0.175045	9.26091	9.63871	8.17027	33.8577
1678	0.267494	9.5351	9.8579	7.68646	12.6858
1679	0.29609	9.60986	9.91695	8.33832	6.62848
1680	0.5283	10.1168	10.3248	10.0772	14.2738
1681	0.856434	10.7089	10.8646	9.42387	12.668
1682	0.732725	10.4752	10.6494	6.44	7.2308
1683	0.954616	10.9895	11.0894	8.45928	6.02479
1684	0.697119	10.4167	10.592	10.613	3.29145
1685	0.451834	9.96515	10.1998	8.85244	11.4169
1686	0.456824	9.97542	10.2081	13.5136	10.8477
1687	0.928057	10.8961	11.0177	8.42227	4.90504
1688	0.138564	9.13288	9.5334	12.6852	18.0373
1689	0.0464561	8.69806	9.14397	7.75948	22.025
1690	0.802328	10.5977	10.7662	10.214	3.99794
1691	0.380844	9.81237	10.0772	11.3417	33.6921
1692	0.561894	10.1799	10.3784	9.21104	13.3215
1693	0.826803	10.6458	10.8096	12.4748	96.1317
1694	0.673854	10.3778	10.555	10.2389	7.89508
1695	0.273145	9.55018	9.86982	11.2161	11.2465
1696	0.592096	10.2351	10.4261	14.1162	4.68882
1697	0.551803	10.1612	10.3624	9.17002	9.36095
1698	0.19736	9.33269	9.69674	6.39088	15.7738
1699	0.488683	10.0397	10.2607	9.65283	6.34274
1700	0.510689	10.0829	10.2965	10.954	12.333
1701	0.708611	10.4358	10.6104	10.3218	8.00191
1702	0.956635	10.9976	11.0955	10.7705	9.77359
1703	0.117802	9.05236	9.46563	9.01006	6.07419
1704	0.00961485	8.37208	8.77649	11.2557	9.38046
1705	0.529419	10.1189	10.3266	13.1175	26.712
1706	0.980609	11.1144	11.1814	14.8612	8.82925
1707	0.0859062	8.91327	9.34476	10.7839	22.3494
1708	0.428785	9.91695	10.1608	12.1841	7.35264
1709	0.5587	10.174	10.3733	12.4972	14.2137
1710	0.794242	10.5824	10.7522	8.20285	18.6038
1711	0.804981	10.6027	10.7708	8.72369	59.6465
1712	0.334735	9.70537	9.99235	14.3841	10.405
1713	0.708108	10.4349	10.6096	10.3273	6.98345
1714	0.828889	10.65	10.8133	15.046	9.80677
1715	0.593046	10.2368	10.4276	9.67612	12.7961
1716	0.571731	10.1981	10.394	13.3014	3.45668
1717	0.659982	10.3542	10.533	9.13273	14.9722
1718	0.65808	10.3509	10.53	8.97548	7.9227
1719	0.523935	10.1085	10.3178	8.99056	5.37902
1720	0.684683	10.396	10.5722	9.8959	9.28043
1721	0.716557	10.4488	10.6232	11.5158	6.93076
1722	0.516781	10.0947	10.3063	9.75624	24.7423
1723	0.531116	10.1222	10.3294	10.2445	19.2903
1724	0.618262	10.2818	10.4673	8.31087	6.13645
1725	0.630615	10.3035	10.4867	14.1288	5.92206
1726	0.604987	10.2582	10.4464	13.3641	17.015
1727	0.905039	10.8286	10.9641	12.1132	3.4344
1728	0.269559	9.54063	9.86227	10.5009	9.17627
1729	0.759421	10.52	10.6933	5.26703	9.62877
1730	0.0127553	8.41338	8.83034	10.1108	13.8388
1731	0.869066	10.7377	10.8891	11.716	11.3908
1732	0.840089	10.6733	10.8339	8.99215	40.3288
1733	0.862442	10.7224	10.8762	9.00517	23.5778
1734	0.249834	9.48692	9.81976	10.3149	10.5191
1735	0.0754059	8.86195	9.29864	11.7416	7.51186
1736	0.42505	9.90902	10.1545	8.52356	15.9507
1737	0.91511	10.857	10.9869	9.08308	12.2103
1738	0.813865	10.62	10.7864	9.30688	6.72108
1739	0.148002	9.16748	9.56213	9.28862	9.12209
1740	0.445763	9.95258	10.1896	10.3132	9.34067
1741	0.549073	10.1561	10.358	11.096	6.39365
1742	0.9277	10.895	11.0169	11.0116	9.23005
1743	0.381684	9.81426	10.0787	9.01382	9.49954
1744	0.709169	10.4367	10.6113	12.7936	18.4323
1745	0.485602	10.0336	10.2557	10.8734	6.89392
1746	0.690427	10.4056	10.5813	12.43	4.18001
1747	0.804535	10.6019	10.77	13.148	7.22366
1748	0.147955	9.16731	9.56199	10.911	10.2687
1749	0.0212454	8.50444	8.93964	12.1859	9.89993
1750	0.597204	10.2443	10.4342	9.75024	4.70194
1751	0.771865	10.5418	10.7141	11.0682	10.3048
1752	0.239211	9.45711	9.79612	10.2468	13.13
1753	0.015455	8.44495	8.86954	14.778	11.3151
1754	0.0816609	8.89292	9.32658	10.2406	2.80004
1755	0.533616	10.1269	10.3334	10.0411	7.25285
1756	0.42135	9.90113	10.1481	11.3444	10.8063
1757	0.688408	10.4022	10.5781	14.2439	14.1977
1758	0.486222	10.0348	10.2567	8.02807	8.30013
1759	0.607324	10.2624	10.4501	9.04049	3.85714
1760	0.571769	10.1981	10.394	7.19942	7.97033
1761	0.107968	9.01174	9.43088	11.3354	18.344
1762	0.0105561	8.38509	8.79379	12.7109	29.9247
1763	0.153024	9.18544	9.57696	8.92431	8.34494
1764	0.314097	9.65509	9.95265	10.9818	6.48089
1765	0.0824297	8.89665	9.32992	9.67652	8.82752
1766	0.988469	11.1683	11.2201	13.6801	19.2869
1767	0.890626	10.7904	10.933	10.4328	4.80165
1768	0.584879	10.2221	10.4147	8.43133	20.6007
1769	0.474208	10.0108	10.237	9.21992	12.7982
1770	0.968455	11.0495	11.1341	7.31412	3.6169
1771	0.445924	9.95291	10.1899	13.8616	9.30784
1772	0.924192	10.8841	11.0083	12.3569	12.8744
1773	0.848122	10.6906	10.8488	10.2895	23.6047
1774	0.608292	10.2641	10.4516	9.30436	37.0248
1775	0.216715	9.39172	9.74405	17.7928	12.0021
1776	0.014752	8.43701	8.85983	9.24412	10.9463
1777	0.803576	10.6001	10.7684	11.9032	4.20232
1778	0.888319	10.7845	10.9282	10.1101	41.6136
1779	0.844686	10.6831	10.8424	8.46577	4.49292
1780	0.440044	9.94065	10.18	9.48128	8.19834
1781	0.890464	10.79	10.9327	8.79782	5.82801
1782	0.0351205	8.62	9.06513	9.3012	7.23014
1783	0.57077	10.1963	10.3924	6.7305	6.79699
1784	0.484428	10.0313	10.2538	11.9845	5.0449
1785	0.175784	9.26336	9.6407	13.9223	5.53409
1786	0.087938	8.92283	9.35325	8.8957	10.8923
1787	0.668883	10.3693	10.5471	11.6829	36.7634
1788	0.403617	9.86282	10.1174	13.5006	6.65073
1789	0.820459	10.633	10.7982	9.1712	15.1935
1790	0.894554	10.8005	10.9413	15.7112	32.0625
1791	0.575834	10.2056	10.4004	8.12527	29.8072
1792	0.326717	9.68603	9.97707	9.04332	11.3511
1793	0.660939	10.3558	10.5345	9.31792	14.9344
1794	0.748828	10.502	10.6758	7.71687	7.07736
1795	0.0599965	8.77965	9.22255	7.85352	9.79661
1796	0.639732	10.3193	10.5011	10.4119	8.2653
1797	0.800119	10.5935	10.7623	6.96213	7.85825
1798	0.774612	10.5467	10.7187	9.18858	4.10326
1799	0.90843	10.838	10.9716	7.92344	5.60092
1800	0.16736	9.23514	9.61772	10.3872	30.1884
1801	0.340421	9.71895	10.0031	11.7113	13.3256
1802	0.908286	10.8376	10.9713	9.81147	4.38963
1803	0.657471	10.3499	10.5291	9.3429	12.9178
1804	0.955084	10.9914	11.0908	9.95606	4.287
1805	0.623176	10.2904	10.475	14.1241	3.74726
1806	0.0216705	8.50847	8.94423	11.2347	21.8869
1807	0.603633	10.2558	10.4443	13.2242	10.2284
1808	0.685209	10.3969	10.573	10.75	11.6009
1809	0.0583075	8.77002	9.21345	9.88561	11.3874
1810	0.380161	9.81084	10.0759	11.8931	15.9052
1811	0.429371	9.9182	10.1618	10.7768	6.3439
1812	0.449416	9.96015	10.1957	13.1669	8.01213
1813	0.641765	10.3229	10.5043	11.1535	26.6065
1814	0.288824	9.59122	9.90223	10.1782	28.3884
1815	0.361691	9.76876	10.0425	11.137	16.5613
1816	0.287047	9.58662	9.89861	9.835	27.7016
1817	0.413145	9.88351	10.134	13.8812	6.83859
1818	0.61097	10.2689	10.4558	8.68743	4.82084
1819	0.605985	10.26	10.448	10.7423	18.3265
1820	0.880141	10.7642	10.9113	9.82735	21.3521
1821	0.44805	9.95732	10.1935	9.9038	11.5329
1822	0.686963	10.3998	10.5758	11.8631	16.8148
1823	0.623398	10.2908	10.4754	11.6828	8.05204
1824	0.665981	10.3644	10.5425	12.277	7.9397
1825	0.603043	10.2548	10.4433	11.5787	25.517
1826	0.820279	10.6327	10.7978	11.927	14.9547
1827	0.856006	10.7079	10.8638	11.8921	30.1674
1828	0.541037	10.141	10.3452	10.0562	24.8486
1829	0.456883	9.97554	10.2082	9.95071	5.3408
1830	0.315798	9.6593	9.95597	11.7173	68.7412
1831	0.940385	10.9368	11.0493	12.8738	8.93925
1832	0.794133	10.5822	10.752	9.86153	4.26534
1833	0.792785	10.5797	10.7497	11.4523	19.2036
1834	0.728293	10.468	10.6422	8.65488	5.77896
1835	0.388377	9.82922	10.0906	11.3868	7.97936
1836	0.363282	9.77242	10.0454	13.4609	8.92091
1837	0.416778	9.89133	10.1402	10.6581	18.4217
1838	0.00815439	8.35056	8.74707	12.0099	12.1748
1839	0.747749	10.5001	10.674	6.14336	9.66835
1840	0.14482	9.15594	9.55257	10.0753	8.28145
1841	0.790013	10.5746	10.7449	13.2152	4.42567
1842	0.0816381	8.89281	9.32649	9.44396	5.50055
1843	0.622852	10.2899	10.4745	8.06681	12.9769
1844	0.473462	10.0093	10.2357	12.6028	3.81082
1845	0.618978	10.283	10.4684	11.1457	11.6147
1846	0.769917	10.5383	10.7108	10.9873	4.7085
1847	0.969402	11.054	11.1374	7.61532	11.4875
1848	0.390104	9.83306	10.0936	11.0207	10.6556
1849	0.175334	9.26187	9.63949	8.42575	17.2164
1850	0.760513	10.5219	10.6951	10.6308	8.61177
1851	0.248669	9.48368	9.8172	8.67791	5.59236
1852	0.576999	10.2077	10.4023	10.8794	4.926
1853	0.740579	10.4881	10.6622	10.7406	25.3156
1854	0.184348	9.29136	9.6634	10.8082	15.303
1855	0.173922	9.25718	9.63568	11.0911	5.03915
1856	0.0316909	8.59396	9.03787	10.3263	8.77905
1857	0.651905	10.3404	10.5203	12.1164	8.36805
1858	0.865146	10.7286	10.8814	13.6442	19.4055
1859	0.508257	10.0782	10.2926	12.2417	5.90604
1860	0.667385	10.3668	10.5447	11.0817	6.41675
1861	0.732883	10.4755	10.6496	13.0192	7.57468
1862	0.152523	9.18366	9.57549	7.91802	14.3944
1863	0.521352	10.1035	10.3137	10.111	11.1938
1864	0.692042	10.4083	10.5839	8.25416	15.0135
1865	0.0763004	8.86646	9.30273	7.51395	13.2639
1866	0.946325	10.958	11.0655	10.8317	11.3038
1867	0.923629	10.8824	11.0069	9.86575	6.87759
1868	0.832502	10.6575	10.8199	11.1432	12.3067
1869	0.920088	10.8717	10.9985	10.3695	20.0876
1870	0.0108475	8.38899	8.79893	8.86422	15.9281
1871	0.65424	10.3444	10.524	8.77812	3.78941
1872	0.410195	9.87713	10.1289	8.32306	7.25198
1873	0.459507	9.98092	10.2126	11.1507	41.7649
1874	0.479486	10.0214	10.2457	10.6035	9.95869
1875	0.0731665	8.85055	9.28827	12.0794	8.72645
1876	0.126442	9.08666	9.49467	10.6113	5.00695
1877	0.0914261	8.93899	9.36754	10.9542	2.40483
1878	0.881264	10.7669	10.9136	11.9178	14.2927
1879	0.848811	10.6921	10.8501	11.3826	13.5856
1880	0.462108	9.98624	10.2169	9.58352	8.38863
1881	0.820768	10.6336	10.7987	10.0722	19.8566
1882	0.334998	9.706	9.99285	8.50014	48.2422
1883	0.334069	9.70377	9.99109	10.0336	11.4139
1884	0.706083	10.4316	10.6063	8.78784	29.9715
1885	0.472719	10.0078	10.2345	11.2917	6.59032
1886	0.589637	10.2307	10.4222	8.39823	12.9395
1887	0.457818	9.97746	10.2098	11.5315	5.20343
1888	0.437455	9.93523	10.1756	10.5965	1.89479
1889	0.267297	9.53457	9.85748	13.0852	8.7292
1890	0.280416	9.56935	9.88497	7.91418	6.22275
1891	0.00310662	8.25466	8.59989	9.15877	13.5171
1892	0.815698	10.6236	10.7897	12.1855	48.2589
1893	0.611247	10.2694	10.4563	10.6106	65.9782
1894	0.67551	10.3806	10.5576	7.46435	14.764
1895	0.391125	9.83533	10.0954	10.366	4.21902
1896	0.181062	9.2807	9.65477	8.96941	18.0104
1897	0.0638596	8.80119	9.24275	10.0727	12.8843
1898	0.795697	10.5852	10.7547	9.6308	5.10284
1899	0.662616	10.3587	10.5372	12.9874	39.4119
1900	0.470977	10.0043	10.2316	8.75621	4.95381
1901	0.965478	11.0356	11.1238	9.3139	14.4733
1902	0.3562	9.75604	10.0324	10.6552	5.1332
1903	0.314245	9.65546	9.95294	13.415	26.5304
1904	0.540741	10.1404	10.3447	13.1057	7.75071
1905	0.735641	10.48	10.6541	8.27174	25.4244
1906	0.304195	9.63038	9.93314	10.1961	19.268
1907	0.187376	9.30111	9.67128	10.3177	8.93118
1908	0.946956	10.9603	11.0672	9.14627	16.3995
1909	0.694897	10.413	10.5884	10.1655	1.89029
1910	0.409436	9.87549	10.1275	11.6231	6.57669
1911	0.191283	9.31356	9.68133	12.7902	4.93845
1912	0.0658828	8.81221	9.253	12.2969	1.28425
1913	0.551976	10.1615	10.3626	6.80135	17.2348
1914	0.181148	9.28098	9.655	13.481	10.049
1915	0.84435	10.6824	10.8418	8.30074	17.3072
1916	0.882485	10.7699	10.9161	9.43541	8.48099
1917	0.112277	9.02976	9.44634	7.33174	7.00854
1918	0.63279	10.3073	10.4902	10.5832	5.18785
1919	0.172531	9.25254	9.63191	13.8839	6.26608
1920	0.600115	10.2495	10.4387	13.7072	32.3008
1921	0.443687	9.94826	10.1861	11.4455	6.12395
1922	0.201541	9.34568	9.70718	10.375	4.4228
1923	0.146564	9.16228	9.55782	15.0805	11.7452
1924	0.519955	10.1008	10.3114	12.6605	5.96151
1925	0.423641	9.90602	10.152	13.0106	24.9903
1926	0.723467	10.4601	10.6344	11.7706	6.39974
1927	0.765948	10.5314	10.7042	11.3906	11.5586
1928	0.592402	10.2357	10.4266	10.1766	4.81982
1929	0.683917	10.3947	10.5709	10.4933	7.92191
1930	0.2214	9.40561	9.75513	10.2784	35.2814
1931	0.584982	10.2222	10.4149	11.5498	16.4643
1932	0.619059	10.2832	10.4686	9.99584	9.57663
1933	0.649008	10.3354	10.5157	13.0427	7.36351
1934	0.128193	9.09347	9.50041	10.0029	13.3211
1935	0.427234	9.91367	10.1582	13.1602	22.7565
1936	0.901948	10.8201	10.9573	11.7453	10.3112
1937	0.517299	10.0957	10.3072	11.0147	17.6263
1938	0.293816	9.60405	9.91236	10.1317	3.80022
1939	0.734739	10.4785	10.6527	11.5167	6.6248
1940	0.173262	9.25498	9.63389	9.77441	15.3214
1941	0.130844	9.10369	9.509	9.73547	77.4001
1942	0.818234	10.6286	10.7942	10.5014	16.6855
1943	0.748038	10.5006	10.6745	10.4836	6.2134
1944	0.943004	10.946	11.0564	11.607	6.03357
1945	0.909628	10.8413	10.9743	9.90956	2.87413
1946	0.0993983	8.97481	9.39891	10.7381	6.58563
1947	0.498402	10.0589	10.2766	13.4305	9.68495
1948	0.105066	8.9994	9.42024	10.4985	5.18752
1949	0.914589	10.8555	10.9856	8.64271	31.0676
1950	0.399071	9.85287	10.1094	6.34817	3.34467
1951	0.0155119	8.44559	8.87031	10.4342	11.9122
1952	0.420987	9.90036	10.1475	11.7764	6.93567
1953	0.383047	9.81732	10.0811	8.95824	4.6896
1954	0.353432	9.7496	10.0273	10.0204	7.04174
1955	0.910304	10.8432	10.9759	8.78173	6.9857
1956	0.656979	10.3491	10.5283	11.1199	17.9781
1957	0.0554171	8.7532	9.19745	10.4894	7.641
1958	0.583217	10.219	10.4121	11.0429	22.2677
1959	0.973141	11.0727	11.1511	11.3242	5.36226
1960	0.232021	9.43656	9.77978	11.3083	5.65929
1961	0.986867	11.1561	11.2114	14.1781	7.73261
1962	0.497381	10.0569	10.2749	11.8324	11.6166
1963	0.0708822	8.83874	9.27747	13.3248	13.603
1964	0.597838	10.2454	10.4351	11.832	7.64667
1965	0.853362	10.702	10.8587	11.6776	9.47444
1966	0.00315373	8.25582	8.60189	9.84028	19.2528
1967	0.687332	10.4004	10.5764	7.89977	12.8002
1968	0.917621	10.8643	10.9927	6.11615	26.106
1969	0.154694	9.19134	9.58182	6.32813	2.67051
1970	0.609529	10.2663	10.4536	9.68574	36.0148
1971	0.794504	10.5829	10.7526	13.2978	7.97348
1972	0.333173	9.70162	9.98939	11.7639	7.10731
1973	0.606612	10.2611	10.449	9.29511	3.96839
1974	0.628357	10.2995	10.4832	12.0103	6.4417
1975	0.568653	10.1924	10.3891	9.40739	3.41296
1976	0.71904	10.4529	10.6272	7.87096	15.4631
1977	0.0387849	8.64646	9.09231	11.9919	15.3019
1978	0.961036	11.016	11.1092	7.6942	15.4681
1979	0.488149	10.0387	10.2599	11.024	12.8562
1980	0.267531	9.5352	9.85798	7.31439	5.65031
1981	0.273824	9.55198	9.87124	11.5723	27.3918
1982	0.760159	10.5213	10.6945	12.7967	4.93817
1983	0.0706505	8.83753	9.27636	13.3428	10.1861
1984	0.186196	9.29732	9.66822	9.17329	29.4397
[truncated: 8,020 more rows]
